# Supplementary material for: Proteomic analysis of the pyrenoid‐traversing membranes of Chlamydomonas reinhardtii reveals novel components
Source: New Phytol. 2025 Oct 21;249(1):359–72. doi: 10.1111/nph.70669 (PMC12676092; doi:10.1111/nph.70669)
Supplement: Supplementary file 6 — Dataset S6 Protein‐level results of whole‐cell proteomic analysis of Chlamydomonas reinhardtii known CCM mutants and lci16 and pme1 mutants. [file NPH-249-359-s005.xlsx]

## Sheet: Legend
New Phytologist Supporting Information
Article title: Proteomic analysis of the pyrenoid-traversing membranes of Chlamydomonas reinhardtii reveals novel components
Authors: Eric Franklin, Lianyong Wang, Edward Renne Cruz, Sabrina L. Ergun, Aastha Garde, Alice Lunardon, Weronika Patena, Cole Pacini, Martin C. Jonikas
Article acceptance date: 22 September 2025
Dataset S6
Protein-level results of whole cell proteomic analysis of Chlamydomonas reinhardtii strains cia5, epyc1, mith1, and saga1; two alleles each of lci16 and pme1; and these strains' respective wild-type parental strains (all strains are in the CMJ030 background except for lci16-3, which is in the CC-5415 background). Rows represent individual proteins detected in the TMT experiment. Columns A through…

## Sheet: DatasetS6_DataSummary
Dataset	tc_1376
ProteinQuant ID	4390
Date	2025-05-28
Number of Samples	12
Species	Other
Sample Name	Tag
CMJ030_1	rq_126
CMJ030_2	rq_127n
CC5415_1	rq_127c
CC5415_2	rq_128n
saga1	rq_129c
epyc1	rq_130n
mith1	rq_130c
cia5	rq_131n
lci16-1	rq_133c
lci16-3	rq_134n
pme1-1	rq_134c
pme1-2	rq_135n

## Sheet: DatasetS6_ProteinQuant
						Summed S/N, Column Normalized												Fold-difference from WT
Locus	Gene name	Peptides	ProteinID	GeneSymbol	Description	CMJ030-1	CMJ030-2	CC5415-1	CC5415-2	saga1	epyc1	mith1	cia5	lci16-1	lci16-3	pme1-1	pme1-2	CMJ030-1	CMJ030-2	CC5415-1	CC5415-2	saga1	epyc1	mith1	cia5	lci16-1	lci16-3	pme1-1	pme1-2
Cre01.g000300		2	Cre01.g000300_4532.1.p	Cre01.g000300_4532.1.p	pacid=52524964 transcript=Cre01.g000300_4532.1 locus=Cre01.g000300_4532 ID=Cre01.g000300_4532.1.v6.1 annot-version=v6.1 assoLoc=4532_01_00031 org=Chlamydomonas.reinhardtii.CC-4532	18.075	25.7008	17.2683	19.9684	41.7432	58.9062	38.5072	15.267	23.2897	28.6974	25.0481	23.7911	0.825799	1.1742	0.927488	1.07251	1.90714	2.69127	1.75929	0.697509	1.06404	1.54135	1.14438	1.08695
Cre01.g000350		7	Cre01.g000350_4532.1.p	Cre01.g000350_4532.1.p	pacid=52525586 transcript=Cre01.g000350_4532.1 locus=Cre01.g000350_4532 ID=Cre01.g000350_4532.1.v6.1 annot-version=v6.1 assoLoc=4532_01_00036 org=Chlamydomonas.reinhardtii.CC-4532	690.291	625.111	707.18	652.693	524.558	542.995	559.831	604.648	765.768	489.659	673.12	742.893	1.04955	0.950449	1.04007	0.959932	0.797563	0.825596	0.851194	0.919336	1.16431	0.720154	1.02344	1.12953
Cre01.g000900		3	Cre01.g000900_4532.1.p	Cre01.g000900_4532.1.p	pacid=52524397 transcript=Cre01.g000900_4532.1 locus=Cre01.g000900_4532 ID=Cre01.g000900_4532.1.v6.1 annot-version=v6.1 assoLoc=4532_01_00091 org=Chlamydomonas.reinhardtii.CC-4532	167.545	148.509	177.497	165.992	227.477	173.38	94.9417	161.622	163.988	93.3134	147.087	168.891	1.06023	0.93977	1.03349	0.966505	1.43948	1.09715	0.600794	1.02275	1.03772	0.543327	0.930771	1.06875
Cre01.g001100		14	Cre01.g001100_4532.1.p	Cre01.g001100_4532.1.p	pacid=52524756 transcript=Cre01.g001100_4532.1 locus=Cre01.g001100_4532 ID=Cre01.g001100_4532.1.v6.1 annot-version=v6.1 assoLoc=4532_01_00106 org=Chlamydomonas.reinhardtii.CC-4532	1774.97	1840.92	1775.27	1763.21	1343.45	1146.5	1710.1	1762.36	2002.33	1873.98	1676.68	1789.79	0.981761	1.01824	1.00341	0.996592	0.743081	0.634145	0.945881	0.974786	1.10752	1.0592	0.927395	0.989958
Cre01.g001550		6	Cre01.g001550_4532.1.p	Cre01.g001550_4532.1.p	pacid=52523747 transcript=Cre01.g001550_4532.1 locus=Cre01.g001550_4532 ID=Cre01.g001550_4532.1.v6.1 annot-version=v6.1 assoLoc=4532_01_00151 org=Chlamydomonas.reinhardtii.CC-4532	524.155	614.256	554.69	530.76	668.077	726.235	684.441	770.515	709.638	601.285	747.363	773.838	0.920854	1.07915	1.02205	0.977954	1.1737	1.27587	1.20245	1.35367	1.24672	1.1079	1.31299	1.35951
Cre01.g001650		4	Cre01.g001650_4532.1.p	Cre01.g001650_4532.1.p	pacid=52525294 transcript=Cre01.g001650_4532.1 locus=Cre01.g001650_4532 ID=Cre01.g001650_4532.1.v6.1 annot-version=v6.1 assoLoc=4532_01_00160 org=Chlamydomonas.reinhardtii.CC-4532	94.4761	91.878	99.4367	97.1707	73.216	78.8524	105.039	88.3977	89.9933	104.52	124.39	131.231	1.01394	0.986058	1.01153	0.988474	0.785773	0.846264	1.12731	0.948707	0.965831	1.06324	1.33499	1.4084
Cre01.g001678		4	Cre01.g001678_4532.1.p	Cre01.g001678_4532.1.p	pacid=52524263 transcript=Cre01.g001678_4532.1 locus=Cre01.g001678_4532 ID=Cre01.g001678_4532.1.v6.1 annot-version=v6.1 assoLoc=4532_01_00185 org=Chlamydomonas.reinhardtii.CC-4532	452.677	480.169	450.475	478.576	368.191	229.565	329.9	403.484	496.588	364.751	506.822	506.966	0.970529	1.02947	0.969753	1.03025	0.789393	0.492182	0.707298	0.86506	1.06467	0.785212	1.08661	1.08692
Cre01.g001750		11	Cre01.g001750_4532.1.p	Cre01.g001750_4532.1.p	pacid=52525725 transcript=Cre01.g001750_4532.1 locus=Cre01.g001750_4532 ID=Cre01.g001750_4532.1.v6.1 annot-version=v6.1 assoLoc=4532_01_00196 org=Chlamydomonas.reinhardtii.CC-4532	512.419	467.442	483.74	416.643	290.181	330.055	386.695	431.549	409.788	539.89	421.868	455.785	1.0459	0.954099	1.07452	0.925479	0.59229	0.673677	0.789285	0.880837	0.836421	1.19925	0.861077	0.930305
Cre01.g001950		5	Cre01.g001950_4532.1.p	Cre01.g001950_4532.1.p	pacid=52524166 transcript=Cre01.g001950_4532.1 locus=Cre01.g001950_4532 ID=Cre01.g001950_4532.1.v6.1 annot-version=v6.1 assoLoc=4532_01_00206 org=Chlamydomonas.reinhardtii.CC-4532	534.8	457.996	490.895	476.343	365.113	468.185	491.111	504.858	481.935	480.757	361.991	440.096	1.07736	0.922639	1.01504	0.984955	0.735525	0.943165	0.989349	1.01704	0.970864	0.994082	0.729235	0.886579
Cre01.g001983		2	Cre01.g001983_4532.1.p	Cre01.g001983_4532.1.p	pacid=52525671 transcript=Cre01.g001983_4532.1 locus=Cre01.g001983_4532 ID=Cre01.g001983_4532.1.v6.1 annot-version=v6.1 assoLoc=4532_01_00210 org=Chlamydomonas.reinhardtii.CC-4532	125.743	134.644	106.408	123.678	111.193	68.7037	109.055	93.2599	134.034	92.2643	95.7155	114.047	0.965816	1.03418	0.924941	1.07506	0.85406	0.527705	0.837638	0.716318	1.0295	0.801998	0.735179	0.875981
Cre01.g002050		7	Cre01.g002050_4532.1.p	Cre01.g002050_4532.1.p	pacid=52524435 transcript=Cre01.g002050_4532.1 locus=Cre01.g002050_4532 ID=Cre01.g002050_4532.1.v6.1 annot-version=v6.1 assoLoc=4532_01_00215 org=Chlamydomonas.reinhardtii.CC-4532	112.912	131.541	108.273	107.516	171.462	261.278	134.743	81.3496	71.9551	109.405	90.7039	110.708	0.923793	1.07621	1.00351	0.996492	1.40282	2.13765	1.1024	0.665564	0.588703	1.014	0.742097	0.905761
Cre01.g002250		2	Cre01.g002250_4532.1.p	Cre01.g002250_4532.1.p	pacid=52524039 transcript=Cre01.g002250_4532.1 locus=Cre01.g002250_4532 ID=Cre01.g002250_4532.1.v6.1 annot-version=v6.1 assoLoc=4532_01_00261 org=Chlamydomonas.reinhardtii.CC-4532	36.2941	44.1438	40.948	32.1499	38.9868	43.0566	61.7793	52.9642	55.5054	49.7977	49.2014	63.3717	0.902413	1.09759	1.12036	0.879639	0.969364	1.07056	1.53607	1.3169	1.38008	1.36249	1.22334	1.57567
Cre01.g002300		13	Cre01.g002300_4532.1.p	Cre01.g002300_4532.1.p	pacid=52524979 transcript=Cre01.g002300_4532.1 locus=Cre01.g002300_4532 ID=Cre01.g002300_4532.1.v6.1 annot-version=v6.1 assoLoc=4532_01_00266 org=Chlamydomonas.reinhardtii.CC-4532	890.38	987.997	935.075	1034.97	1233.26	797.052	1056.49	1089.37	944.276	944.501	959.125	999.834	0.948031	1.05197	0.949293	1.05071	1.31311	0.84866	1.1249	1.15991	1.00542	0.958862	1.02123	1.06457
Cre01.g002350		5	Cre01.g002350_4532.1.p	Cre01.g002350_4532.1.p	pacid=52523510 transcript=Cre01.g002350_4532.1 locus=Cre01.g002350_4532 ID=Cre01.g002350_4532.1.v6.1 annot-version=v6.1 assoLoc=4532_01_00271 org=Chlamydomonas.reinhardtii.CC-4532	169.821	200.771	190.87	207.102	190.309	139.06	203.549	162.337	196.517	175.334	193.369	193.481	0.916485	1.08352	0.959213	1.04079	1.02705	0.750475	1.09851	0.876096	1.06056	0.881137	1.04357	1.04417
Cre01.g002400		6	Cre01.g002400_4532.1.p	Cre01.g002400_4532.1.p	pacid=52524064 transcript=Cre01.g002400_4532.1 locus=Cre01.g002400_4532 ID=Cre01.g002400_4532.1.v6.1 annot-version=v6.1 assoLoc=4532_01_00276 org=Chlamydomonas.reinhardtii.CC-4532	263.154	252.92	233.371	239.846	222.369	178.515	186.398	171.446	300.299	180.599	313.024	283.779	1.01983	0.98017	0.986317	1.01368	0.861772	0.691819	0.722369	0.664424	1.16378	0.763282	1.2131	1.09976
Cre01.g002500	COP1,COP2	15	Cre01.g002500_4532.1.p	Cre01.g002500_4532.1.p	pacid=52524135 transcript=Cre01.g002500_4532.1 locus=Cre01.g002500_4532 ID=Cre01.g002500_4532.1.v6.1 annot-version=v6.1 assoLoc=4532_01_00280 org=Chlamydomonas.reinhardtii.CC-4532	776.916	776.352	791.714	817.706	1267.96	1703.46	1127.26	877.317	913.243	731.84	1062.7	903.436	1.00036	0.999637	0.98385	1.01615	1.63264	2.19339	1.45147	1.12964	1.1759	0.909446	1.36834	1.16327
Cre01.g002950		5	Cre01.g002950_4532.1.p	Cre01.g002950_4532.1.p	pacid=52524942 transcript=Cre01.g002950_4532.1 locus=Cre01.g002950_4532 ID=Cre01.g002950_4532.1.v6.1 annot-version=v6.1 assoLoc=4532_01_00326 org=Chlamydomonas.reinhardtii.CC-4532	311.703	305.316	287.026	280.784	278.169	196.677	244.269	294.225	303.101	259.541	288.629	353.114	1.01035	0.989649	1.01099	0.989007	0.901655	0.637507	0.791771	0.953698	0.982469	0.914183	0.93556	1.14458
Cre01.g003200		2	Cre01.g003200_4532.1.p	Cre01.g003200_4532.1.p	pacid=52524133 transcript=Cre01.g003200_4532.1 locus=Cre01.g003200_4532 ID=Cre01.g003200_4532.1.v6.1 annot-version=v6.1 assoLoc=4532_01_00351 org=Chlamydomonas.reinhardtii.CC-4532	280.8	192.345	301.332	237.124	204.301	169.069	272.75	215.05	356.677	148.724	187.084	308.9	1.18695	0.813049	1.11924	0.880755	0.863587	0.71466	1.15292	0.909024	1.50769	0.552409	0.79081	1.30573
Cre01.g003376		5	Cre01.g003376_4532.1.p	Cre01.g003376_4532.1.p	pacid=52525660 transcript=Cre01.g003376_4532.1 locus=Cre01.g003376_4532 ID=Cre01.g003376_4532.1.v6.1 annot-version=v6.1 assoLoc=4532_01_00366 org=Chlamydomonas.reinhardtii.CC-4532	214.482	203.189	227.524	204.831	246.69	236.46	248.025	216.391	279.416	263.206	236.058	241.655	1.02704	0.972962	1.05249	0.947513	1.18126	1.13228	1.18766	1.03618	1.33797	1.21755	1.13035	1.15715
Cre01.g003463		2	Cre01.g003463_4532.1.p	Cre01.g003463_4532.1.p	pacid=52525928 transcript=Cre01.g003463_4532.1 locus=Cre01.g003463_4532 ID=Cre01.g003463_4532.1.v6.1 annot-version=v6.1 assoLoc=4532_01_00375 org=Chlamydomonas.reinhardtii.CC-4532	78.4514	75.9761	65.7462	103.322	44.245	53.4837	111.166	41.9352	39.8271	173.114	45.1814	37.2176	1.01603	0.983971	0.777748	1.22225	0.57302	0.692671	1.43972	0.543105	0.515803	2.04786	0.585147	0.482007
Cre01.g003500		3	Cre01.g003500_4532.1.p	Cre01.g003500_4532.1.p	pacid=52525832 transcript=Cre01.g003500_4532.1 locus=Cre01.g003500_4532 ID=Cre01.g003500_4532.1.v6.1 annot-version=v6.1 assoLoc=4532_01_00391 org=Chlamydomonas.reinhardtii.CC-4532	132.508	156.947	139.225	195.448	317.158	173.878	168.012	143.075	172.67	154.075	118.853	153.725	0.915569	1.08443	0.832006	1.16799	2.19141	1.20142	1.16089	0.988582	1.19307	0.92075	0.821219	1.06217
Cre01.g003550		4	Cre01.g003550_4532.1.p	Cre01.g003550_4532.1.p	pacid=52525016 transcript=Cre01.g003550_4532.1 locus=Cre01.g003550_4532 ID=Cre01.g003550_4532.1.v6.1 annot-version=v6.1 assoLoc=4532_01_00410 org=Chlamydomonas.reinhardtii.CC-4532	293.96	312.756	284.73	349.41	136.84	184.535	236.473	203.738	221.897	226.835	113.373	229.912	0.96902	1.03098	0.898004	1.102	0.451084	0.608308	0.779518	0.671609	0.731469	0.71541	0.373727	0.75789
Cre01.g004000		5	Cre01.g004000_4532.1.p	Cre01.g004000_4532.1.p	pacid=52524244 transcript=Cre01.g004000_4532.1 locus=Cre01.g004000_4532 ID=Cre01.g004000_4532.1.v6.1 annot-version=v6.1 assoLoc=4532_01_00446 org=Chlamydomonas.reinhardtii.CC-4532	133.303	129.558	191.848	138.14	244.544	396.185	196.195	187.056	179.659	151.823	203.838	203.066	1.01425	0.985753	1.16276	0.837243	1.86063	3.01441	1.49277	1.42323	1.36695	0.920173	1.55092	1.54504
Cre01.g004300		15	Cre01.g004300_4532.1.p	Cre01.g004300_4532.1.p	pacid=52524197 transcript=Cre01.g004300_4532.1 locus=Cre01.g004300_4532 ID=Cre01.g004300_4532.1.v6.1 annot-version=v6.1 assoLoc=4532_01_00476 org=Chlamydomonas.reinhardtii.CC-4532	723.873	725.845	709.889	646.537	794.084	721.409	818.832	800.316	858.459	674.04	867.159	859.805	0.99864	1.00136	1.04671	0.953295	1.0955	0.99524	1.12964	1.1041	1.18431	0.993847	1.19631	1.18617
Cre01.g004350		6	Cre01.g004350_4532.1.p	Cre01.g004350_4532.1.p	pacid=52523776 transcript=Cre01.g004350_4532.1 locus=Cre01.g004350_4532 ID=Cre01.g004350_4532.1.v6.1 annot-version=v6.1 assoLoc=4532_01_00481 org=Chlamydomonas.reinhardtii.CC-4532	195.313	210.672	190.749	225.183	277.025	145.287	247.089	228.478	211.435	207.544	200.71	253.468	0.962169	1.03783	0.917212	1.08279	1.36471	0.715726	1.21723	1.12555	1.04159	0.997971	0.988756	1.24866
Cre01.g004450	CPLD42	5	Cre01.g004450_4532.1.p	Cre01.g004450_4532.1.p	pacid=52523548 transcript=Cre01.g004450_4532.1 locus=Cre01.g004450_4532 ID=Cre01.g004450_4532.1.v6.1 annot-version=v6.1 assoLoc=4532_01_00490 org=Chlamydomonas.reinhardtii.CC-4532	336.961	324.341	357.945	290.815	507.406	615.584	388.336	455.281	400.032	377.743	419.321	348.565	1.01908	0.980916	1.10347	0.896526	1.53457	1.86173	1.17446	1.37692	1.20983	1.16451	1.26817	1.05418
Cre01.g004500	LEU1L	15	Cre01.g004500_4532.1.p	Cre01.g004500_4532.1.p	pacid=52524375 transcript=Cre01.g004500_4532.1 locus=Cre01.g004500_4532 ID=Cre01.g004500_4532.1.v6.1 annot-version=v6.1 assoLoc=4532_01_00495 org=Chlamydomonas.reinhardtii.CC-4532	1174.87	970.289	1099.42	854.333	907.147	1403.17	996.109	1192.36	1251.03	1092.23	924.224	1097.05	1.09537	0.904631	1.12544	0.874556	0.845762	1.30822	0.928704	1.11168	1.16638	1.11808	0.861683	1.02281
Cre01.g004550		3	Cre01.g004550_4532.1.p	Cre01.g004550_4532.1.p	pacid=52525873 transcript=Cre01.g004550_4532.1 locus=Cre01.g004550_4532 ID=Cre01.g004550_4532.1.v6.1 annot-version=v6.1 assoLoc=4532_01_00501 org=Chlamydomonas.reinhardtii.CC-4532	60.9384	62.4004	53.0833	59.6797	64.1971	54.7612	54.8498	89.5254	82.5366	46.4655	77.4029	81.7864	0.988146	1.01185	0.941502	1.0585	1.04099	0.88798	0.889417	1.4517	1.33837	0.824127	1.25513	1.32621
Cre01.g004900		4	Cre01.g004900_4532.1.p	Cre01.g004900_4532.1.p	pacid=52524231 transcript=Cre01.g004900_4532.1 locus=Cre01.g004900_4532 ID=Cre01.g004900_4532.1.v6.1 annot-version=v6.1 assoLoc=4532_01_00536 org=Chlamydomonas.reinhardtii.CC-4532	423.715	427.795	297.984	417.384	272.403	128.102	305.014	107.65	268.157	335.075	293.72	299.263	0.995209	1.00479	0.833093	1.16691	0.639812	0.300882	0.716407	0.252845	0.629839	0.936791	0.68988	0.7029
Cre01.g004950		3	Cre01.g004950_4532.1.p	Cre01.g004950_4532.1.p	pacid=52523526 transcript=Cre01.g004950_4532.1 locus=Cre01.g004950_4532 ID=Cre01.g004950_4532.1.v6.1 annot-version=v6.1 assoLoc=4532_01_00546 org=Chlamydomonas.reinhardtii.CC-4532	547.211	555.781	542.169	537.144	377.92	212.925	613.17	620.744	605.699	479.256	404.569	652.607	0.99223	1.00777	1.00466	0.995344	0.685263	0.386086	1.11183	1.12556	1.09828	0.888076	0.733585	1.18334
Cre01.g005050		19	Cre01.g005050_4532.11.p	Cre01.g005050_4532.11.p	pacid=52525808 transcript=Cre01.g005050_4532.11 locus=Cre01.g005050_4532 ID=Cre01.g005050_4532.11.v6.1 annot-version=v6.1 assoLoc=4532_01_00560 org=Chlamydomonas.reinhardtii.CC-4532	1683.54	1755.81	1397.72	1728.44	1642.79	1030.25	2091.28	1661.46	1621.19	1890.51	1660.47	1462.27	0.978987	1.02101	0.894209	1.10579	0.955291	0.599096	1.21609	0.966148	0.94273	1.20948	0.965572	0.850318
Cre01.g005150	SGA1	8	Cre01.g005150_4532.1.p	Cre01.g005150_4532.1.p	pacid=52524405 transcript=Cre01.g005150_4532.1 locus=Cre01.g005150_4532 ID=Cre01.g005150_4532.1.v6.1 annot-version=v6.1 assoLoc=4532_01_00570 org=Chlamydomonas.reinhardtii.CC-4532	544.544	607.638	535.382	573.474	510.525	329.877	566.658	461.571	746.946	409.237	532.317	731.934	0.94524	1.05476	0.965647	1.03435	0.886188	0.572613	0.983626	0.801212	1.29658	0.738125	0.924015	1.27052
Cre01.g005500		4	Cre01.g005500_4532.1.p	Cre01.g005500_4532.1.p	pacid=52523811 transcript=Cre01.g005500_4532.1 locus=Cre01.g005500_4532 ID=Cre01.g005500_4532.1.v6.1 annot-version=v6.1 assoLoc=4532_01_00595 org=Chlamydomonas.reinhardtii.CC-4532	166.298	149.65	137.293	147.86	173.222	124.613	171.804	199.593	185.932	120.253	230.887	189.897	1.05269	0.947308	0.962943	1.03706	1.09652	0.78882	1.08755	1.26345	1.17698	0.843428	1.46155	1.20208
Cre01.g005813		5	Cre01.g005813_4532.1.p	Cre01.g005813_4532.1.p	pacid=52524189 transcript=Cre01.g005813_4532.1 locus=Cre01.g005813_4532 ID=Cre01.g005813_4532.1.v6.1 annot-version=v6.1 assoLoc=4532_01_00680 org=Chlamydomonas.reinhardtii.CC-4532	165.902	186.882	188.236	173.367	195.143	180.4	165.498	203.403	265.327	133.363	252.277	278.302	0.94053	1.05947	1.04112	0.95888	1.1063	1.02272	0.93824	1.15313	1.50419	0.737621	1.43021	1.57775
Cre01.g005850		5	Cre01.g005850_4532.1.p	Cre01.g005850_4532.1.p	pacid=52524472 transcript=Cre01.g005850_4532.1 locus=Cre01.g005850_4532 ID=Cre01.g005850_4532.1.v6.1 annot-version=v6.1 assoLoc=4532_01_00691 org=Chlamydomonas.reinhardtii.CC-4532	614.932	725.863	674.112	735.292	578.799	640.246	749.145	855.077	672.301	707.574	612.899	764.39	0.917265	1.08274	0.956592	1.04341	0.863367	0.955024	1.11746	1.27548	1.00284	1.00408	0.914232	1.1402
Cre01.g005900		2	Cre01.g005900_4532.1.p	Cre01.g005900_4532.1.p	pacid=52524961 transcript=Cre01.g005900_4532.1 locus=Cre01.g005900_4532 ID=Cre01.g005900_4532.1.v6.1 annot-version=v6.1 assoLoc=4532_01_00696 org=Chlamydomonas.reinhardtii.CC-4532	92.0566	109.83	85.1849	87.9476	55.6767	41.9254	87.6331	89.7384	129.714	92.0616	81.2181	107.961	0.911963	1.08804	0.984043	1.01596	0.551564	0.415336	0.868142	0.888998	1.28502	1.06348	0.804591	1.06952
Cre01.g005950		4	Cre01.g005950_4532.1.p	Cre01.g005950_4532.1.p	pacid=52524194 transcript=Cre01.g005950_4532.1 locus=Cre01.g005950_4532 ID=Cre01.g005950_4532.1.v6.1 annot-version=v6.1 assoLoc=4532_01_00701 org=Chlamydomonas.reinhardtii.CC-4532	241.71	241.227	242.734	218.921	128.945	164.082	216.997	176.168	223.856	261.694	236.845	206.527	1.001	0.999	1.05158	0.948418	0.534003	0.679517	0.898656	0.729569	0.927061	1.13372	0.980853	0.855296
Cre01.g006950	FBA1	5	Cre01.g006950_4532.1.p	Cre01.g006950_4532.1.p	pacid=52524475 transcript=Cre01.g006950_4532.1 locus=Cre01.g006950_4532 ID=Cre01.g006950_4532.1.v6.1 annot-version=v6.1 assoLoc=4532_01_00945 org=Chlamydomonas.reinhardtii.CC-4532	387.756	405.338	380.641	347.798	289.894	288.855	289.225	348.728	300.734	409.417	271.219	298.573	0.977831	1.02217	1.04509	0.954913	0.731046	0.728426	0.729359	0.879412	0.758382	1.12409	0.683952	0.752932
Cre01.g007300		2	Cre01.g007300_4532.1.p	Cre01.g007300_4532.1.p	pacid=52523799 transcript=Cre01.g007300_4532.1 locus=Cre01.g007300_4532 ID=Cre01.g007300_4532.1.v6.1 annot-version=v6.1 assoLoc=4532_01_00986 org=Chlamydomonas.reinhardtii.CC-4532	141.947	156.029	138.111	147.116	40.0611	64.0966	97.8454	72.2321	108.964	145.759	79.163	116.455	0.952741	1.04726	0.968429	1.03157	0.268888	0.430213	0.656733	0.484818	0.731361	1.02206	0.531338	0.78164
Cre01.g007600		2	Cre01.g007600_4532.1.p	Cre01.g007600_4532.1.p	pacid=52525571 transcript=Cre01.g007600_4532.1 locus=Cre01.g007600_4532 ID=Cre01.g007600_4532.1.v6.1 annot-version=v6.1 assoLoc=4532_01_01016 org=Chlamydomonas.reinhardtii.CC-4532	109.155	80.5962	102.179	94.8547	76.6236	49.6424	86.7469	92.1962	108.047	97.9633	48.6204	101.695	1.15051	0.849493	1.03717	0.962827	0.807622	0.523237	0.914323	0.971759	1.13883	0.994381	0.512465	1.07188
Cre01.g007651		3	Cre01.g007651_4532.1.p	Cre01.g007651_4532.1.p	pacid=52524553 transcript=Cre01.g007651_4532.1 locus=Cre01.g007651_4532 ID=Cre01.g007651_4532.1.v6.1 annot-version=v6.1 assoLoc=4532_01_01021 org=Chlamydomonas.reinhardtii.CC-4532	187.599	173.775	194.116	187.212	229.012	168.054	215.606	179.6	190.641	260.619	205.513	182.931	1.03825	0.961746	1.01811	0.981895	1.26745	0.930084	1.19326	0.993984	1.05509	1.3669	1.1374	1.01242
Cre01.g007700		4	Cre01.g007700_4532.1.p	Cre01.g007700_4532.1.p	pacid=52525772 transcript=Cre01.g007700_4532.1 locus=Cre01.g007700_4532 ID=Cre01.g007700_4532.1.v6.1 annot-version=v6.1 assoLoc=4532_01_01026 org=Chlamydomonas.reinhardtii.CC-4532	504.162	499.102	417.999	537.814	260.321	133.424	342.408	299.998	405.202	398.874	438.219	447.305	1.00504	0.994956	0.874646	1.12535	0.518948	0.26598	0.682588	0.598044	0.807767	0.834628	0.873587	0.891699
Cre01.g007774		3	Cre01.g007774_4532.1.p	Cre01.g007774_4532.1.p	pacid=52523889 transcript=Cre01.g007774_4532.1 locus=Cre01.g007774_4532 ID=Cre01.g007774_4532.1.v6.1 annot-version=v6.1 assoLoc=4532_01_01036_EX org=Chlamydomonas.reinhardtii.CC-4532	128.042	135.51	135.291	143.268	147.781	127.587	157.895	174.406	152.446	203.681	203.575	169.824	0.971664	1.02834	0.971363	1.02864	1.12146	0.968211	1.19821	1.3235	1.15686	1.46239	1.54486	1.28873
Cre01.g007850	TEF29	3	Cre01.g007850_4532.1.p	Cre01.g007850_4532.1.p	pacid=52525432 transcript=Cre01.g007850_4532.1 locus=Cre01.g007850_4532 ID=Cre01.g007850_4532.1.v6.1 annot-version=v6.1 assoLoc=4532_01_01046 org=Chlamydomonas.reinhardtii.CC-4532	160.382	150.984	140.513	147.597	95.8306	114.499	140.383	122.228	95.4645	111.184	87.1746	161.849	1.03018	0.969817	0.975412	1.02459	0.61555	0.735462	0.901723	0.785108	0.613198	0.771816	0.559949	1.03961
Cre01.g007950		4	Cre01.g007950_4532.1.p	Cre01.g007950_4532.1.p	pacid=52524003 transcript=Cre01.g007950_4532.1 locus=Cre01.g007950_4532 ID=Cre01.g007950_4532.1.v6.1 annot-version=v6.1 assoLoc=4532_01_01060 org=Chlamydomonas.reinhardtii.CC-4532	689.391	783.082	817.046	1054.31	830.569	1779.81	1537.36	913.064	726.233	243.424	1033.41	907.57	0.936372	1.06363	0.873213	1.12679	1.12813	2.41744	2.08813	1.24018	0.986413	0.260158	1.40364	1.23272
Cre01.g008000		4	Cre01.g008000_4532.1.p	Cre01.g008000_4532.1.p	pacid=52524692 transcript=Cre01.g008000_4532.1 locus=Cre01.g008000_4532 ID=Cre01.g008000_4532.1.v6.1 annot-version=v6.1 assoLoc=4532_01_01066 org=Chlamydomonas.reinhardtii.CC-4532	253.073	260.56	257.873	267.232	199.613	99.4	249.776	243.936	259.307	265.952	261.798	229.415	0.985423	1.01458	0.982177	1.01782	0.777259	0.387047	0.972585	0.949846	1.0097	1.01295	1.0194	0.893303
Cre01.g008500		3	Cre01.g008500_4532.1.p	Cre01.g008500_4532.1.p	pacid=52525469 transcript=Cre01.g008500_4532.1 locus=Cre01.g008500_4532 ID=Cre01.g008500_4532.1.v6.1 annot-version=v6.1 assoLoc=4532_01_01131 org=Chlamydomonas.reinhardtii.CC-4532	174.531	167.484	156.819	173.771	89.1079	74.3595	141.169	154.992	174.442	145.7	190.328	193.53	1.0206	0.979396	0.948722	1.05128	0.521076	0.434832	0.825514	0.906346	1.02008	0.881454	1.11298	1.1317
Cre01.g008550		2	Cre01.g008550_4532.1.p	Cre01.g008550_4532.1.p	pacid=52523726 transcript=Cre01.g008550_4532.1 locus=Cre01.g008550_4532 ID=Cre01.g008550_4532.1.v6.1 annot-version=v6.1 assoLoc=4532_01_01135 org=Chlamydomonas.reinhardtii.CC-4532	386.063	373.124	350.447	389.826	143.039	184.723	287.283	266.913	302.164	698.637	185.383	253.248	1.01704	0.982957	0.946805	1.0532	0.376822	0.486634	0.756817	0.703155	0.79602	1.88751	0.488372	0.667156
Cre01.g008850		2	Cre01.g008850_4532.1.p	Cre01.g008850_4532.1.p	pacid=52525782 transcript=Cre01.g008850_4532.1 locus=Cre01.g008850_4532 ID=Cre01.g008850_4532.1.v6.1 annot-version=v6.1 assoLoc=4532_01_01166 org=Chlamydomonas.reinhardtii.CC-4532	108.623	124.018	111.349	124.223	94.6072	124.371	142.208	129.864	130.439	114.785	117.056	133.947	0.933825	1.06617	0.94535	1.05465	0.813332	1.06921	1.22255	1.11643	1.12138	0.974522	1.00632	1.15153
Cre01.g009250	TOP2	12	Cre01.g009250_4532.1.p	Cre01.g009250_4532.1.p	pacid=52523701 transcript=Cre01.g009250_4532.1 locus=Cre01.g009250_4532 ID=Cre01.g009250_4532.1.v6.1 annot-version=v6.1 assoLoc=4532_01_01221 org=Chlamydomonas.reinhardtii.CC-4532	627.546	739.819	458.284	1134.76	195.309	260.079	836.224	174.754	230.022	3816.11	191.165	261.043	0.917891	1.08211	0.575356	1.42464	0.285672	0.380409	1.22312	0.255607	0.336446	4.79097	0.279611	0.381819
Cre01.g009300		6	Cre01.g009300_4532.1.p	Cre01.g009300_4532.1.p	pacid=52524369 transcript=Cre01.g009300_4532.1 locus=Cre01.g009300_4532 ID=Cre01.g009300_4532.1.v6.1 annot-version=v6.1 assoLoc=4532_01_01225 org=Chlamydomonas.reinhardtii.CC-4532	304.041	309.76	319.338	319.965	344.363	227.092	327.315	356.421	403.811	369.279	362.966	374.191	0.990683	1.00932	0.999019	1.00098	1.12207	0.739953	1.06652	1.16136	1.31577	1.15526	1.18268	1.21926
Cre01.g009350		5	Cre01.g009350_4532.1.p	Cre01.g009350_4532.1.p	pacid=52525616 transcript=Cre01.g009350_4532.1 locus=Cre01.g009350_4532 ID=Cre01.g009350_4532.1.v6.1 annot-version=v6.1 assoLoc=4532_01_01236 org=Chlamydomonas.reinhardtii.CC-4532	227.089	215.512	124.91	128.078	309.144	750.146	94.8936	66.8772	85.1926	277.58	241.444	140.865	1.02616	0.973843	0.987478	1.01252	1.39694	3.38972	0.4288	0.302201	0.384963	2.19441	1.09102	0.636533
Cre01.g009700		3	Cre01.g009700_4532.1.p	Cre01.g009700_4532.1.p	pacid=52524861 transcript=Cre01.g009700_4532.1 locus=Cre01.g009700_4532 ID=Cre01.g009700_4532.1.v6.1 annot-version=v6.1 assoLoc=4532_01_01276 org=Chlamydomonas.reinhardtii.CC-4532	66.7993	77.4084	59.1603	69.9961	55.2298	68.7565	61.3535	54.949	59.8494	47.3109	71.715	54.453	0.926432	1.07357	0.916103	1.0839	0.765976	0.953576	0.850905	0.762081	0.830044	0.732614	0.994607	0.755202
Cre01.g009950		3	Cre01.g009950_4532.1.p	Cre01.g009950_4532.1.p	pacid=52524852 transcript=Cre01.g009950_4532.1 locus=Cre01.g009950_4532 ID=Cre01.g009950_4532.1.v6.1 annot-version=v6.1 assoLoc=4532_01_01306 org=Chlamydomonas.reinhardtii.CC-4532	173.081	174.658	207.481	162.402	232.135	192.305	191.836	190.851	183.823	203.761	253.129	204.055	0.995465	1.00454	1.12187	0.878126	1.33511	1.10603	1.10333	1.09767	1.05725	1.10176	1.45586	1.17361
Cre01.g010000	MAPK8	4	Cre01.g010000_4532.1.p	Cre01.g010000_4532.1.p	pacid=52525235 transcript=Cre01.g010000_4532.1 locus=Cre01.g010000_4532 ID=Cre01.g010000_4532.1.v6.1 annot-version=v6.1 assoLoc=4532_01_01311 org=Chlamydomonas.reinhardtii.CC-4532	438.33	471.624	408.381	447.365	393.68	286.124	465.052	371.241	464.364	376.147	423.319	417.895	0.963411	1.03659	0.954444	1.04556	0.865275	0.628876	1.02214	0.815956	1.02063	0.879109	0.930418	0.918497
Cre01.g010100		4	Cre01.g010100_4532.1.p	Cre01.g010100_4532.1.p	pacid=52524288 transcript=Cre01.g010100_4532.1 locus=Cre01.g010100_4532 ID=Cre01.g010100_4532.1.v6.1 annot-version=v6.1 assoLoc=4532_01_01321 org=Chlamydomonas.reinhardtii.CC-4532	475.447	631.023	536.055	746.719	350.465	347.029	460.642	474.516	461.218	417.325	405.968	448.891	0.859394	1.14061	0.835775	1.16423	0.633483	0.627272	0.832634	0.857711	0.833675	0.65066	0.733808	0.811393
Cre01.g010250		8	Cre01.g010250_4532.1.p	Cre01.g010250_4532.1.p	pacid=52524518 transcript=Cre01.g010250_4532.1 locus=Cre01.g010250_4532 ID=Cre01.g010250_4532.1.v6.1 annot-version=v6.1 assoLoc=4532_01_01336 org=Chlamydomonas.reinhardtii.CC-4532	560.868	577.923	575.44	584.902	316.901	389.131	344.494	316.293	467.046	597.31	468.215	457.558	0.985024	1.01498	0.991846	1.00815	0.556557	0.683411	0.605017	0.555489	0.820249	1.02954	0.822302	0.803586
Cre01.g010400		4	Cre01.g010400_4532.1.p	Cre01.g010400_4532.1.p	pacid=52524616 transcript=Cre01.g010400_4532.1 locus=Cre01.g010400_4532 ID=Cre01.g010400_4532.1.v6.1 annot-version=v6.1 assoLoc=4532_01_01366 org=Chlamydomonas.reinhardtii.CC-4532	242.573	247.218	296.195	250.379	339.834	434.455	338.722	320.353	303.198	288.669	365.132	268.49	0.990516	1.00948	1.08382	0.916176	1.38767	1.77404	1.38313	1.30812	1.23807	1.05629	1.49097	1.09635
Cre01.g010450		3	Cre01.g010450_4532.1.p	Cre01.g010450_4532.1.p	pacid=52524340 transcript=Cre01.g010450_4532.1 locus=Cre01.g010450_4532 ID=Cre01.g010450_4532.1.v6.1 annot-version=v6.1 assoLoc=4532_01_01370 org=Chlamydomonas.reinhardtii.CC-4532	52.3712	54.0429	68.1285	64.2787	72.9513	76.3258	75.5886	90.176	54.6547	56.0087	52.9085	61.8008	0.984291	1.01571	1.02908	0.970925	1.37108	1.43451	1.42065	1.69481	1.02721	0.846007	0.994389	1.16152
Cre01.g010650		2	Cre01.g010650_4532.1.p	Cre01.g010650_4532.1.p	pacid=52524473 transcript=Cre01.g010650_4532.1 locus=Cre01.g010650_4532 ID=Cre01.g010650_4532.1.v6.1 annot-version=v6.1 assoLoc=4532_01_01385 org=Chlamydomonas.reinhardtii.CC-4532	24.1536	25.5234	28.1098	34.6425	23.4501	17.3556	30.4834	20.706	28.4273	35.4105	22.6196	25.0215	0.972426	1.02757	0.895897	1.1041	0.944103	0.698738	1.22726	0.833625	1.14449	1.12858	0.910667	1.00737
Cre01.g010700		3	Cre01.g010700_4532.1.p	Cre01.g010700_4532.1.p	pacid=52524721 transcript=Cre01.g010700_4532.1 locus=Cre01.g010700_4532 ID=Cre01.g010700_4532.1.v6.1 annot-version=v6.1 assoLoc=4532_01_01391 org=Chlamydomonas.reinhardtii.CC-4532	131.426	119.688	126.715	134.452	189.374	273.9	152.052	108.142	103.174	113.246	115.753	120.523	1.04674	0.953256	0.970375	1.02962	1.50827	2.18148	1.21102	0.861298	0.82173	0.867231	0.921916	0.959907
Cre01.g010750		2	Cre01.g010750_4532.1.p	Cre01.g010750_4532.1.p	pacid=52523867 transcript=Cre01.g010750_4532.1 locus=Cre01.g010750_4532 ID=Cre01.g010750_4532.1.v6.1 annot-version=v6.1 assoLoc=4532_01_01395 org=Chlamydomonas.reinhardtii.CC-4532	56.6951	54.0576	54.9851	45.6052	47.2478	51.0679	42.8919	52.4023	62.5241	57.0902	85.5812	70.8785	1.02381	0.976186	1.09325	0.906751	0.853213	0.922197	0.774553	0.946294	1.12908	1.1351	1.54545	1.27994
Cre01.g010832		3	Cre01.g010832_4532.1.p	Cre01.g010832_4532.1.p	pacid=52524225 transcript=Cre01.g010832_4532.1 locus=Cre01.g010832_4532 ID=Cre01.g010832_4532.1.v6.1 annot-version=v6.1 assoLoc=4532_01_01411 org=Chlamydomonas.reinhardtii.CC-4532	276.427	265.884	182.395	210.844	188.921	56.6964	64.0019	107.107	56.6141	331.329	124.648	76.2576	1.01944	0.980559	0.927655	1.07235	0.696726	0.209092	0.236034	0.395002	0.208788	1.68513	0.459692	0.281232
Cre01.g010848		3	Cre01.g010848_4532.1.p	Cre01.g010848_4532.1.p	pacid=52524363 transcript=Cre01.g010848_4532.1 locus=Cre01.g010848_4532 ID=Cre01.g010848_4532.1.v6.1 annot-version=v6.1 assoLoc=4532_01_01416 org=Chlamydomonas.reinhardtii.CC-4532	178.777	186.812	161.549	173.229	192.609	180.544	174.954	168.728	168.931	135.415	189.521	187.871	0.978022	1.02198	0.965111	1.03489	1.05369	0.987688	0.957108	0.923047	0.924158	0.808984	1.0368	1.02777
Cre01.g010900	GAP3	26	Cre01.g010900_4532.1.p	Cre01.g010900_4532.1.p	pacid=52523801 transcript=Cre01.g010900_4532.1 locus=Cre01.g010900_4532 ID=Cre01.g010900_4532.1.v6.1 annot-version=v6.1 assoLoc=4532_01_01430 org=Chlamydomonas.reinhardtii.CC-4532	2571.42	2216.21	2239.31	2028.54	1000.66	1436.11	1501.98	1849.6	1668.05	3022.94	1165.59	1777.23	1.07419	0.925807	1.04939	0.950614	0.418019	0.599925	0.627442	0.772658	0.696817	1.41661	0.486917	0.742426
Cre01.g011000	RPL6	10	Cre01.g011000_4532.1.p	Cre01.g011000_4532.1.p	pacid=52523785 transcript=Cre01.g011000_4532.1 locus=Cre01.g011000_4532 ID=Cre01.g011000_4532.1.v6.1 annot-version=v6.1 assoLoc=4532_01_01446 org=Chlamydomonas.reinhardtii.CC-4532	712.962	656.239	797.073	712.082	1635.53	1617.98	1099.28	968.519	740.242	966.676	994.007	743.759	1.04143	0.958572	1.05632	0.943683	2.38903	2.36339	1.60572	1.41472	1.08128	1.28108	1.45195	1.08641
Cre01.g011100		6	Cre01.g011100_4532.1.p	Cre01.g011100_4532.1.p	pacid=52524597 transcript=Cre01.g011100_4532.1 locus=Cre01.g011100_4532 ID=Cre01.g011100_4532.1.v6.1 annot-version=v6.1 assoLoc=4532_01_01456 org=Chlamydomonas.reinhardtii.CC-4532	240.016	238.729	229.477	260.358	381.068	347.037	300.968	237.837	242.577	280.209	217.938	225.378	1.00269	0.997312	0.936956	1.06304	1.59195	1.44978	1.25732	0.993585	1.01339	1.1441	0.910455	0.941537
Cre01.g011300		3	Cre01.g011300_4532.1.p	Cre01.g011300_4532.1.p	pacid=52523742 transcript=Cre01.g011300_4532.1 locus=Cre01.g011300_4532 ID=Cre01.g011300_4532.1.v6.1 annot-version=v6.1 assoLoc=4532_01_01475 org=Chlamydomonas.reinhardtii.CC-4532	159.21	181.231	159.218	162.554	135.091	68.0925	70.487	102.261	137.531	118.489	113.721	140.518	0.935316	1.06468	0.989632	1.01037	0.793624	0.400025	0.414092	0.600756	0.807958	0.736478	0.668081	0.825506
Cre01.g011450		2	Cre01.g011450_4532.1.p	Cre01.g011450_4532.1.p	pacid=52523687 transcript=Cre01.g011450_4532.1 locus=Cre01.g011450_4532 ID=Cre01.g011450_4532.1.v6.1 annot-version=v6.1 assoLoc=4532_01_01490 org=Chlamydomonas.reinhardtii.CC-4532	50.3304	52.4112	47.9164	75.5062	72.3073	47.3333	65.282	67.2413	45.1588	56.8969	41.613	46.887	0.979747	1.02025	0.776461	1.22354	1.40756	0.921405	1.2708	1.30894	0.879075	0.921985	0.810052	0.912717
Cre01.g011500	RPN11	6	Cre01.g011500_4532.1.p	Cre01.g011500_4532.1.p	pacid=52524827 transcript=Cre01.g011500_4532.1 locus=Cre01.g011500_4532 ID=Cre01.g011500_4532.1.v6.1 annot-version=v6.1 assoLoc=4532_01_01495 org=Chlamydomonas.reinhardtii.CC-4532	272.733	259.686	286.294	229.011	399.991	426.139	344.936	316.269	286.508	339.002	292.891	277.15	1.02451	0.975495	1.11116	0.888837	1.50254	1.60077	1.29573	1.18805	1.07625	1.31573	1.10023	1.0411
Cre01.g012150	MSRA4	7	Cre01.g012150_4532.1.p	Cre01.g012150_4532.1.p	pacid=52524957 transcript=Cre01.g012150_4532.1 locus=Cre01.g012150_4532 ID=Cre01.g012150_4532.1.v6.1 annot-version=v6.1 assoLoc=4532_01_01576 org=Chlamydomonas.reinhardtii.CC-4532	333.888	343.232	296.369	296.883	236.775	170.864	361.183	327.184	339.536	282.967	324.697	329.258	0.9862	1.0138	0.999134	1.00087	0.699359	0.504679	1.06682	0.966399	1.00288	0.953952	0.959053	0.972525
Cre01.g012200		7	Cre01.g012200_4532.1.p	Cre01.g012200_4532.1.p	pacid=52523857 transcript=Cre01.g012200_4532.1 locus=Cre01.g012200_4532 ID=Cre01.g012200_4532.1.v6.1 annot-version=v6.1 assoLoc=4532_01_01581 org=Chlamydomonas.reinhardtii.CC-4532	198.412	174.957	179.856	180.048	234.539	184.908	185.927	183.648	257.605	156.3	274.776	290.062	1.06282	0.93718	0.999467	1.00053	1.25634	0.990484	0.995942	0.983735	1.37989	0.868565	1.47187	1.55376
Cre01.g012300		5	Cre01.g012300_4532.1.p	Cre01.g012300_4532.1.p	pacid=52525714 transcript=Cre01.g012300_4532.1 locus=Cre01.g012300_4532 ID=Cre01.g012300_4532.1.v6.1 annot-version=v6.1 assoLoc=4532_01_01590 org=Chlamydomonas.reinhardtii.CC-4532	243.956	234.304	266.373	211.339	235.678	232.705	259.712	261.218	311.047	272.337	271.761	289.953	1.02018	0.979819	1.1152	0.884797	0.985564	0.973132	1.08607	1.09237	1.30074	1.14017	1.13646	1.21253
Cre01.g012350		11	Cre01.g012350_4532.1.p	Cre01.g012350_4532.1.p	pacid=52525909 transcript=Cre01.g012350_4532.1 locus=Cre01.g012350_4532 ID=Cre01.g012350_4532.1.v6.1 annot-version=v6.1 assoLoc=4532_01_01595 org=Chlamydomonas.reinhardtii.CC-4532	631.008	588.165	627.189	592.671	824.152	772.966	701.438	666.758	585.547	811.396	744.898	541.863	1.03514	0.964859	1.0283	0.971703	1.35199	1.26802	1.15068	1.09379	0.960564	1.33031	1.22197	0.888903
Cre01.g012450		13	Cre01.g012450_4532.1.p	Cre01.g012450_4532.1.p	pacid=52525169 transcript=Cre01.g012450_4532.1 locus=Cre01.g012450_4532 ID=Cre01.g012450_4532.1.v6.1 annot-version=v6.1 assoLoc=4532_01_01605 org=Chlamydomonas.reinhardtii.CC-4532	622.886	613.207	654.547	729.373	762.955	688.637	671.289	590.937	599.529	813.494	572.789	517.125	1.00783	0.99217	0.945932	1.05407	1.23446	1.11422	1.08615	0.956137	0.970039	1.17564	0.926773	0.836709
Cre01.g012500		3	Cre01.g012500_4532.1.p	Cre01.g012500_4532.1.p	pacid=52524167 transcript=Cre01.g012500_4532.1 locus=Cre01.g012500_4532 ID=Cre01.g012500_4532.1.v6.1 annot-version=v6.1 assoLoc=4532_01_01610 org=Chlamydomonas.reinhardtii.CC-4532	50.8827	57.0786	59.4201	62.3624	63.1382	68.4867	61.7987	66.5317	49.1907	63.1279	67.2004	51.0421	0.94261	1.05739	0.97584	1.02416	1.16965	1.26873	1.14483	1.23251	0.911265	1.03673	1.2449	0.945563
Cre01.g012600		5	Cre01.g012600_4532.1.p	Cre01.g012600_4532.1.p	pacid=52524622 transcript=Cre01.g012600_4532.1 locus=Cre01.g012600_4532 ID=Cre01.g012600_4532.1.v6.1 annot-version=v6.1 assoLoc=4532_01_01620 org=Chlamydomonas.reinhardtii.CC-4532	307.62	322.25	274.903	330.807	252.247	210.101	354.562	319.451	325.042	309.871	275.037	293.209	0.976773	1.02323	0.907705	1.09229	0.800949	0.667125	1.12583	1.01434	1.03209	1.02317	0.873314	0.931014
Cre01.g012800		3	Cre01.g012800_4532.1.p	Cre01.g012800_4532.1.p	pacid=52524932 transcript=Cre01.g012800_4532.1 locus=Cre01.g012800_4532 ID=Cre01.g012800_4532.1.v6.1 annot-version=v6.1 assoLoc=4532_01_01641 org=Chlamydomonas.reinhardtii.CC-4532	135.487	137.214	131.758	146.819	109.324	101.401	123.393	142.239	123.859	174.676	118.038	143.006	0.993667	1.00633	0.945936	1.05406	0.801787	0.743679	0.904969	1.04319	0.908387	1.25406	0.865695	1.04881
Cre01.g013150		2	Cre01.g013150_4532.1.p	Cre01.g013150_4532.1.p	pacid=52525164 transcript=Cre01.g013150_4532.1 locus=Cre01.g013150_4532 ID=Cre01.g013150_4532.1.v6.1 annot-version=v6.1 assoLoc=4532_01_01676 org=Chlamydomonas.reinhardtii.CC-4532	51.8017	47.8111	56.0899	54.8833	30.5004	40.9425	46.4459	37.8229	64.9142	53.7857	55.2049	39.1325	1.04006	0.959939	1.01087	0.989127	0.612379	0.822033	0.932529	0.759398	1.30333	0.969346	1.10839	0.785692
Cre01.g013300		5	Cre01.g013300_4532.1.p	Cre01.g013300_4532.1.p	pacid=52523539 transcript=Cre01.g013300_4532.1 locus=Cre01.g013300_4532 ID=Cre01.g013300_4532.1.v6.1 annot-version=v6.1 assoLoc=4532_01_01695 org=Chlamydomonas.reinhardtii.CC-4532	177.158	186.386	199.601	194.752	237.471	253.916	208.035	204.753	187.527	177.337	178.024	166.173	0.974617	1.02538	1.0123	0.987704	1.30642	1.39689	1.14448	1.12643	1.03166	0.899382	0.979381	0.914184
Cre01.g013500		3	Cre01.g013500_4532.1.p	Cre01.g013500_4532.1.p	pacid=52523871 transcript=Cre01.g013500_4532.1 locus=Cre01.g013500_4532 ID=Cre01.g013500_4532.1.v6.1 annot-version=v6.1 assoLoc=4532_01_01721 org=Chlamydomonas.reinhardtii.CC-4532	312.632	196.12	188.491	220.124	103.321	164.559	108.593	88.8846	301.948	72.0177	136.243	387.987	1.22902	0.770985	0.922585	1.07742	0.406174	0.646912	0.4269	0.349422	1.18701	0.352497	0.535597	1.52525
Cre01.g013550		2	Cre01.g013550_4532.1.p	Cre01.g013550_4532.1.p	pacid=52523551 transcript=Cre01.g013550_4532.1 locus=Cre01.g013550_4532 ID=Cre01.g013550_4532.1.v6.1 annot-version=v6.1 assoLoc=4532_01_01726 org=Chlamydomonas.reinhardtii.CC-4532	60.8203	57.4477	49.5713	62.1899	74.6436	54.1483	61.4015	45.4582	54.3806	49.9004	54.4692	55.4634	1.02852	0.971483	0.887093	1.11291	1.26228	0.915688	1.03835	0.768732	0.919616	0.892983	0.921115	0.937927
Cre01.g013600		6	Cre01.g013600_4532.1.p	Cre01.g013600_4532.1.p	pacid=52524087 transcript=Cre01.g013600_4532.1 locus=Cre01.g013600_4532 ID=Cre01.g013600_4532.1.v6.1 annot-version=v6.1 assoLoc=4532_01_01730 org=Chlamydomonas.reinhardtii.CC-4532	366.256	354.176	371.362	316.31	222.143	247.056	171.667	252.584	225.807	327.995	387.369	330.493	1.01677	0.983232	1.08006	0.919944	0.616694	0.685855	0.476567	0.701202	0.626866	0.953929	1.07538	0.917486
Cre01.g013700	ASC1	6	Cre01.g013700_4532.1.p	Cre01.g013700_4532.1.p	pacid=52525011 transcript=Cre01.g013700_4532.1 locus=Cre01.g013700_4532 ID=Cre01.g013700_4532.1.v6.1 annot-version=v6.1 assoLoc=4532_01_01741 org=Chlamydomonas.reinhardtii.CC-4532	392.725	400.091	409.045	382.551	466.398	874.029	476.44	404.488	353.121	415.827	437.224	343.956	0.990709	1.00929	1.03347	0.966531	1.17656	2.20487	1.20189	1.02038	0.890802	1.0506	1.10296	0.867682
Cre01.g013800		2	Cre01.g013800_4532.1.p	Cre01.g013800_4532.1.p	pacid=52525888 transcript=Cre01.g013800_4532.1 locus=Cre01.g013800_4532 ID=Cre01.g013800_4532.1.v6.1 annot-version=v6.1 assoLoc=4532_01_01755 org=Chlamydomonas.reinhardtii.CC-4532	66.4593	68.2087	67.4113	78.9856	101.018	72.2918	69.2126	58.7387	82.7374	73.1119	62.9089	56.5719	0.98701	1.01299	0.920939	1.07906	1.50025	1.07363	1.0279	0.872348	1.22876	0.998818	0.934281	0.840168
Cre01.g013801		3	Cre01.g013801_4532.1.p	Cre01.g013801_4532.1.p	pacid=52525413 transcript=Cre01.g013801_4532.1 locus=Cre01.g013801_4532 ID=Cre01.g013801_4532.1.v6.1 annot-version=v6.1 assoLoc=4532_01_01761 org=Chlamydomonas.reinhardtii.CC-4532	199.91	171.498	199.681	165.952	295.885	247.796	220.846	179.322	212.914	166.204	250.712	252.509	1.0765	0.923502	1.09225	0.907752	1.59332	1.33436	1.18924	0.965633	1.14652	0.90913	1.35006	1.35974
Cre01.g014000		5	Cre01.g014000_4532.1.p	Cre01.g014000_4532.1.p	pacid=52523568 transcript=Cre01.g014000_4532.1 locus=Cre01.g014000_4532 ID=Cre01.g014000_4532.1.v6.1 annot-version=v6.1 assoLoc=4532_01_01776 org=Chlamydomonas.reinhardtii.CC-4532	483.108	440.768	508.683	417.843	194.949	281.903	167.324	265.111	243.379	338.825	260.605	229.274	1.04583	0.954171	1.09804	0.901956	0.422024	0.610262	0.362222	0.57391	0.526865	0.731388	0.564156	0.496331
Cre01.g014050		5	Cre01.g014050_4532.2.p	Cre01.g014050_4532.2.p	pacid=52523948 transcript=Cre01.g014050_4532.2 locus=Cre01.g014050_4532 ID=Cre01.g014050_4532.2.v6.1 annot-version=v6.1 assoLoc=4532_01_01781 org=Chlamydomonas.reinhardtii.CC-4532	325.231	307.136	344.491	276.104	366.932	314.78	344.108	393.502	345.398	372.938	371.839	386.543	1.02861	0.971385	1.1102	0.889804	1.1605	0.995561	1.08832	1.24454	1.0924	1.20187	1.17602	1.22253
Cre01.g014350		6	Cre01.g014350_4532.1.p	Cre01.g014350_4532.1.p	pacid=52524770 transcript=Cre01.g014350_4532.1 locus=Cre01.g014350_4532 ID=Cre01.g014350_4532.1.v6.1 annot-version=v6.1 assoLoc=4532_01_01815 org=Chlamydomonas.reinhardtii.CC-4532	539.706	517.182	573.87	518.562	506.595	578.588	559.851	533.872	578.104	477.246	612.183	618.028	1.02131	0.978688	1.05063	0.949372	0.958654	1.09489	1.05943	1.01027	1.09397	0.873731	1.15846	1.16952
Cre01.g014650		2	Cre01.g014650_4532.1.p	Cre01.g014650_4532.1.p	pacid=52524792 transcript=Cre01.g014650_4532.1 locus=Cre01.g014650_4532 ID=Cre01.g014650_4532.1.v6.1 annot-version=v6.1 assoLoc=4532_01_01851 org=Chlamydomonas.reinhardtii.CC-4532	95.7387	87.2105	84.0117	106.177	108.683	145.501	97.6503	65.8829	77.0308	95.9217	86.614	73.6533	1.04662	0.953385	0.883456	1.11654	1.18812	1.59062	1.06751	0.720232	0.8421	1.0087	0.946864	0.805178
Cre01.g014900		3	Cre01.g014900_4532.1.p	Cre01.g014900_4532.1.p	pacid=52525416 transcript=Cre01.g014900_4532.1 locus=Cre01.g014900_4532 ID=Cre01.g014900_4532.1.v6.1 annot-version=v6.1 assoLoc=4532_01_01876 org=Chlamydomonas.reinhardtii.CC-4532	176.461	193.041	154.195	165.945	168.538	171.957	178.364	111.675	153.356	158.694	160.616	154.391	0.955129	1.04487	0.963297	1.0367	0.912244	0.93075	0.965429	0.604462	0.830069	0.991404	0.869365	0.835671
Cre01.g015000		5	Cre01.g015000_4532.1.p	Cre01.g015000_4532.1.p	pacid=52523527 transcript=Cre01.g015000_4532.1 locus=Cre01.g015000_4532 ID=Cre01.g015000_4532.1.v6.1 annot-version=v6.1 assoLoc=4532_01_01885 org=Chlamydomonas.reinhardtii.CC-4532	235.117	214.888	240.234	248.089	325.309	341.464	300.158	267.098	258.312	182	259.236	285.044	1.04495	0.955047	0.983914	1.01609	1.4458	1.5176	1.33402	1.18709	1.14804	0.745408	1.15215	1.26685
Cre01.g015050		2	Cre01.g015050_4532.1.p	Cre01.g015050_4532.1.p	pacid=52525536 transcript=Cre01.g015050_4532.1 locus=Cre01.g015050_4532 ID=Cre01.g015050_4532.1.v6.1 annot-version=v6.1 assoLoc=4532_01_01891 org=Chlamydomonas.reinhardtii.CC-4532	170.525	158.698	197.218	147.763	97.6285	113.126	58.4452	108.334	93.176	160.425	179.992	146.308	1.03592	0.964076	1.14336	0.856644	0.593084	0.68723	0.355049	0.658119	0.566036	0.930051	1.09344	0.888808
Cre01.g015250		4	Cre01.g015250_4532.1.p	Cre01.g015250_4532.1.p	pacid=52524946 transcript=Cre01.g015250_4532.1 locus=Cre01.g015250_4532 ID=Cre01.g015250_4532.1.v6.1 annot-version=v6.1 assoLoc=4532_01_01916 org=Chlamydomonas.reinhardtii.CC-4532	310.208	379.065	222.254	438.17	129.526	127.806	367.555	142.305	188.951	784.867	151.153	183.385	0.900102	1.0999	0.673065	1.32694	0.375834	0.370843	1.0665	0.412913	0.548262	2.37686	0.438587	0.532111
Cre01.g015350	POR,POR1	10	Cre01.g015350_4532.1.p	Cre01.g015350_4532.1.p	pacid=52524193 transcript=Cre01.g015350_4532.1 locus=Cre01.g015350_4532 ID=Cre01.g015350_4532.1.v6.1 annot-version=v6.1 assoLoc=4532_01_01925 org=Chlamydomonas.reinhardtii.CC-4532	451.086	403.489	451.221	325.904	441.778	446.943	604.011	830.404	807.144	425.349	620.308	789.251	1.0557	0.944303	1.16126	0.838743	1.03391	1.046	1.41359	1.94343	1.889	1.09467	1.45173	1.84712
Cre01.g015500		2	Cre01.g015500_4532.1.p	Cre01.g015500_4532.1.p	pacid=52523987 transcript=Cre01.g015500_4532.1 locus=Cre01.g015500_4532 ID=Cre01.g015500_4532.1.v6.1 annot-version=v6.1 assoLoc=4532_01_01940 org=Chlamydomonas.reinhardtii.CC-4532	84.4082	113.283	88.8857	170.844	67.2259	198.537	120.353	57.4356	34.6947	109.474	80.3688	57.2606	0.85394	1.14606	0.684448	1.31555	0.68011	2.00856	1.21759	0.581064	0.350999	0.842984	0.813074	0.579293
Cre01.g015600		26	Cre01.g015600_4532.1.p	Cre01.g015600_4532.1.p	pacid=52525112 transcript=Cre01.g015600_4532.1 locus=Cre01.g015600_4532 ID=Cre01.g015600_4532.1.v6.1 annot-version=v6.1 assoLoc=4532_01_01951 org=Chlamydomonas.reinhardtii.CC-4532	1944.88	1911.8	2089.57	1931.97	1482.19	1658.21	1604.37	1742.36	1359.26	2345.47	1563.28	1322.66	1.00858	0.991423	1.03919	0.960811	0.768635	0.859916	0.831995	0.903554	0.704886	1.16645	0.810687	0.685906
Cre01.g015950		2	Cre01.g015950_4532.1.p	Cre01.g015950_4532.1.p	pacid=52523522 transcript=Cre01.g015950_4532.1 locus=Cre01.g015950_4532 ID=Cre01.g015950_4532.1.v6.1 annot-version=v6.1 assoLoc=4532_01_02001 org=Chlamydomonas.reinhardtii.CC-4532	30.2659	17.2993	25.0981	10.4424	26.158	35.4913	37.3089	26.6406	46.4868	22.6249	40.2005	46.6462	1.27261	0.727393	1.41237	0.587634	1.09988	1.49232	1.56875	1.12017	1.95466	1.27319	1.69033	1.96136
Cre01.g016050	PRP8	16	Cre01.g016050_4532.1.p	Cre01.g016050_4532.1.p	pacid=52525142 transcript=Cre01.g016050_4532.1 locus=Cre01.g016050_4532 ID=Cre01.g016050_4532.1.v6.1 annot-version=v6.1 assoLoc=4532_01_02011 org=Chlamydomonas.reinhardtii.CC-4532	933.066	960.94	1005.02	1020.41	1172.05	1054.32	977.752	878.042	819.195	1011.99	844.74	717.502	0.985283	1.01472	0.992402	1.0076	1.23764	1.11332	1.03247	0.92718	0.865039	0.999284	0.892014	0.757655
Cre01.g016150		2	Cre01.g016150_4532.1.p	Cre01.g016150_4532.1.p	pacid=52524122 transcript=Cre01.g016150_4532.1 locus=Cre01.g016150_4532 ID=Cre01.g016150_4532.1.v6.1 annot-version=v6.1 assoLoc=4532_01_02020 org=Chlamydomonas.reinhardtii.CC-4532	243.781	255.227	207.323	210.109	167.136	137.283	181.189	241.569	236.41	172.499	181.027	235.205	0.977062	1.02294	0.993326	1.00667	0.669873	0.550224	0.726197	0.968197	0.94752	0.826477	0.725547	0.94269
Cre01.g016300	CAM3	5	Cre01.g016300_4532.1.p	Cre01.g016300_4532.1.p	pacid=52525516 transcript=Cre01.g016300_4532.1 locus=Cre01.g016300_4532 ID=Cre01.g016300_4532.1.v6.1 annot-version=v6.1 assoLoc=4532_01_02035 org=Chlamydomonas.reinhardtii.CC-4532	554.982	433.985	465.89	403.587	630.611	858.428	536	389.405	387.363	472.084	407.032	349.228	1.12235	0.877653	1.07166	0.928344	1.27529	1.73601	1.08396	0.787498	0.783369	1.0859	0.823146	0.706248
Cre01.g016514	DLD2	8	Cre01.g016514_4532.1.p	Cre01.g016514_4532.1.p	pacid=52523731 transcript=Cre01.g016514_4532.1 locus=Cre01.g016514_4532 ID=Cre01.g016514_4532.1.v6.1 annot-version=v6.1 assoLoc=4532_01_02058_EX org=Chlamydomonas.reinhardtii.CC-4532	491.271	466.07	463.376	403.802	288.298	380.317	433.252	436.05	445.886	441.14	363.91	483.273	1.02632	0.973676	1.0687	0.931301	0.602289	0.794528	0.905115	0.910961	0.931509	1.01742	0.760252	1.00962
Cre01.g016528		10	Cre01.g016528_4532.1.p	Cre01.g016528_4532.1.p	pacid=52523647 transcript=Cre01.g016528_4532.1 locus=Cre01.g016528_4532 ID=Cre01.g016528_4532.1.v6.1 annot-version=v6.1 assoLoc=4532_01_02061 org=Chlamydomonas.reinhardtii.CC-4532	650.966	681.995	657.025	600.028	592.796	544.137	569.413	628.781	586.853	595.229	629.192	565.568	0.976722	1.02328	1.04534	0.954658	0.889442	0.816433	0.854358	0.943435	0.880525	0.947023	0.944052	0.848589
Cre01.g016570		6	Cre01.g016570_4532.1.p	Cre01.g016570_4532.1.p	pacid=52524764 transcript=Cre01.g016570_4532.1 locus=Cre01.g016570_4532 ID=Cre01.g016570_4532.1.v6.1 annot-version=v6.1 assoLoc=4532_01_02076 org=Chlamydomonas.reinhardtii.CC-4532	291.654	324.521	282.774	317.412	365.019	365.428	297.349	247.004	247.494	325.725	261.379	252.968	0.94666	1.05334	0.942288	1.05771	1.18479	1.18612	0.965145	0.801733	0.803324	1.08541	0.848392	0.821091
Cre01.g016900		3	Cre01.g016900_4532.1.p	Cre01.g016900_4532.1.p	pacid=52524870 transcript=Cre01.g016900_4532.1 locus=Cre01.g016900_4532 ID=Cre01.g016900_4532.1.v6.1 annot-version=v6.1 assoLoc=4532_01_02110 org=Chlamydomonas.reinhardtii.CC-4532	121.368	119.672	152.002	129.257	56.0592	80.6718	45.0193	77.4658	106.199	114.278	54.4446	89.9252	1.00704	0.992964	1.08087	0.919131	0.465144	0.669364	0.373542	0.642763	0.881173	0.812618	0.451747	0.746143
Cre01.g017050		2	Cre01.g017050_4532.1.p	Cre01.g017050_4532.1.p	pacid=52524460 transcript=Cre01.g017050_4532.1 locus=Cre01.g017050_4532 ID=Cre01.g017050_4532.1.v6.1 annot-version=v6.1 assoLoc=4532_01_02125 org=Chlamydomonas.reinhardtii.CC-4532	71.2509	60.994	61.198	67.0126	72.904	96.5738	73.4245	67.1652	53.7453	67.5477	52.2551	54.5892	1.07756	0.92244	0.954648	1.04535	1.10256	1.46053	1.11043	1.01577	0.812815	1.0537	0.790278	0.825577
Cre01.g017100		5	Cre01.g017100_4532.1.p	Cre01.g017100_4532.1.p	pacid=52523492 transcript=Cre01.g017100_4532.1 locus=Cre01.g017100_4532 ID=Cre01.g017100_4532.1.v6.1 annot-version=v6.1 assoLoc=4532_01_02131 org=Chlamydomonas.reinhardtii.CC-4532	205.226	224.324	196.953	235.232	115.475	192.186	198.479	132.569	125.762	320.176	125.703	131.119	0.95554	1.04446	0.911429	1.08857	0.537656	0.894825	0.924125	0.617246	0.585552	1.48166	0.585278	0.610495
Cre01.g017200		4	Cre01.g017200_4532.1.p	Cre01.g017200_4532.1.p	pacid=52525009 transcript=Cre01.g017200_4532.1 locus=Cre01.g017200_4532 ID=Cre01.g017200_4532.1.v6.1 annot-version=v6.1 assoLoc=4532_01_02140 org=Chlamydomonas.reinhardtii.CC-4532	384.618	393.135	334.555	353.916	304.561	398.448	368.806	340.454	406.736	325.417	330.063	357.674	0.989049	1.01095	0.971878	1.02812	0.783182	1.02461	0.948388	0.875481	1.04593	0.945332	0.84876	0.919762
Cre01.g017300		3	Cre01.g017300_4532.1.p	Cre01.g017300_4532.1.p	pacid=52524888 transcript=Cre01.g017300_4532.1 locus=Cre01.g017300_4532 ID=Cre01.g017300_4532.1.v6.1 annot-version=v6.1 assoLoc=4532_01_02151 org=Chlamydomonas.reinhardtii.CC-4532	60.278	51.995	48.9359	51.5067	67.3501	122.003	72.4593	95.2668	76.9918	56.0629	98.5706	82.8137	1.07378	0.926224	0.974405	1.02559	1.19976	2.17333	1.29077	1.69706	1.37151	1.11632	1.75591	1.47522
Cre01.g017400		2	Cre01.g017400_4532.1.p	Cre01.g017400_4532.1.p	pacid=52525064 transcript=Cre01.g017400_4532.1 locus=Cre01.g017400_4532 ID=Cre01.g017400_4532.1.v6.1 annot-version=v6.1 assoLoc=4532_01_02160 org=Chlamydomonas.reinhardtii.CC-4532	104.751	123.385	94.4455	117.491	110.077	132.095	107.429	89.6612	97.2402	104.352	120.942	92.4119	0.918321	1.08168	0.891262	1.10874	0.965012	1.15804	0.941798	0.786033	0.852476	0.984748	1.06026	0.810147
Cre01.g017450		2	Cre01.g017450_4532.1.p	Cre01.g017450_4532.1.p	pacid=52524457 transcript=Cre01.g017450_4532.1 locus=Cre01.g017450_4532 ID=Cre01.g017450_4532.1.v6.1 annot-version=v6.1 assoLoc=4532_01_02166 org=Chlamydomonas.reinhardtii.CC-4532	61.3319	80.8883	41.327	99.9454	21.2908	33.0658	75.906	16.6514	27.3855	228.262	16.8418	32.1279	0.862492	1.13751	0.585068	1.41493	0.299406	0.464994	1.06744	0.234164	0.385114	3.23152	0.236841	0.451805
Cre01.g017500		3	Cre01.g017500_4532.1.p	Cre01.g017500_4532.1.p	pacid=52524544 transcript=Cre01.g017500_4532.1 locus=Cre01.g017500_4532 ID=Cre01.g017500_4532.1.v6.1 annot-version=v6.1 assoLoc=4532_01_02171 org=Chlamydomonas.reinhardtii.CC-4532	119.762	118.731	119.432	118.788	130.734	122.92	94.3318	110.364	99.3901	127.194	128.057	108.011	1.00432	0.995677	1.0027	0.997297	1.09633	1.03081	0.791066	0.925511	0.833484	1.06787	1.07388	0.905779
Cre01.g017600	PQQ2	4	Cre01.g017600_4532.1.p	Cre01.g017600_4532.1.p	pacid=52525037 transcript=Cre01.g017600_4532.1 locus=Cre01.g017600_4532 ID=Cre01.g017600_4532.1.v6.1 annot-version=v6.1 assoLoc=4532_01_02180 org=Chlamydomonas.reinhardtii.CC-4532	201.278	178.373	168.707	216.452	125.462	79.6301	59.0048	96.23	201.765	94.9944	94.3123	154.667	1.06033	0.939668	0.876038	1.12396	0.660933	0.419491	0.310837	0.506939	1.0629	0.493274	0.496837	0.814785
Cre01.g017650		2	Cre01.g017650_4532.1.p	Cre01.g017650_4532.1.p	pacid=52524254 transcript=Cre01.g017650_4532.1 locus=Cre01.g017650_4532 ID=Cre01.g017650_4532.1.v6.1 annot-version=v6.1 assoLoc=4532_01_02186 org=Chlamydomonas.reinhardtii.CC-4532	68.1525	67.9102	67.1455	57.5801	56.971	28.0027	37.4855	75.5012	59.1273	53.5225	89.5852	81.8159	1.00178	0.998219	1.07669	0.923308	0.837423	0.411615	0.551003	1.1098	0.869118	0.858244	1.31682	1.20262
Cre01.g018200		2	Cre01.g018200_4532.1.p	Cre01.g018200_4532.1.p	pacid=52524580 transcript=Cre01.g018200_4532.1 locus=Cre01.g018200_4532 ID=Cre01.g018200_4532.1.v6.1 annot-version=v6.1 assoLoc=4532_01_02246 org=Chlamydomonas.reinhardtii.CC-4532	123.049	121.211	129.225	163.9	165.076	120.507	112.73	122.524	134.794	118.556	120.867	115.51	1.00752	0.992475	0.881706	1.11829	1.35164	0.986711	0.923033	1.00323	1.10369	0.808911	0.989659	0.945795
Cre01.g018550		2	Cre01.g018550_4532.1.p	Cre01.g018550_4532.1.p	pacid=52525203 transcript=Cre01.g018550_4532.1 locus=Cre01.g018550_4532 ID=Cre01.g018550_4532.1.v6.1 annot-version=v6.1 assoLoc=4532_01_02280 org=Chlamydomonas.reinhardtii.CC-4532	77.7536	80.5608	83.8807	76.5459	87.9907	81.8774	81.6065	84.3691	102.245	80.0446	94.6951	93.5096	0.982268	1.01773	1.04572	0.954279	1.11159	1.03436	1.03094	1.06584	1.29167	0.997897	1.19629	1.18132
Cre01.g018600		2	Cre01.g018600_4532.1.p	Cre01.g018600_4532.1.p	pacid=52525912 transcript=Cre01.g018600_4532.1 locus=Cre01.g018600_4532 ID=Cre01.g018600_4532.1.v6.1 annot-version=v6.1 assoLoc=4532_01_02285 org=Chlamydomonas.reinhardtii.CC-4532	186.003	170.579	204.568	196.216	181.714	182.643	167.744	138.694	102.097	192.429	187.528	144.386	1.04326	0.956745	1.02084	0.979161	1.0192	1.02441	0.940844	0.777908	0.572642	0.960263	1.05181	0.809833
Cre01.g018650		4	Cre01.g018650_4532.1.p	Cre01.g018650_4532.1.p	pacid=52525216 transcript=Cre01.g018650_4532.1 locus=Cre01.g018650_4532 ID=Cre01.g018650_4532.1.v6.1 annot-version=v6.1 assoLoc=4532_01_02291 org=Chlamydomonas.reinhardtii.CC-4532	177.963	163.717	154.118	142.517	44.506	77.177	49.3527	51.4363	105.555	169.467	147.014	112.006	1.04169	0.958306	1.03911	0.960891	0.260513	0.45175	0.288883	0.301079	0.617859	1.1426	0.860536	0.655619
Cre01.g018850		3	Cre01.g018850_4532.1.p	Cre01.g018850_4532.1.p	pacid=52524965 transcript=Cre01.g018850_4532.1 locus=Cre01.g018850_4532 ID=Cre01.g018850_4532.1.v6.1 annot-version=v6.1 assoLoc=4532_01_02310 org=Chlamydomonas.reinhardtii.CC-4532	173.548	209.71	167.253	191.936	216.223	251.064	211.444	120.751	190.014	154.547	186.349	187.736	0.905646	1.09435	0.931281	1.06872	1.12834	1.31016	1.1034	0.630129	0.991572	0.860533	0.972447	0.979685
Cre01.g018900		3	Cre01.g018900_4532.1.p	Cre01.g018900_4532.1.p	pacid=52525331 transcript=Cre01.g018900_4532.1 locus=Cre01.g018900_4532 ID=Cre01.g018900_4532.1.v6.1 annot-version=v6.1 assoLoc=4532_01_02315 org=Chlamydomonas.reinhardtii.CC-4532	31.1863	41.2711	35.6429	43.1948	43.8894	46.948	40.651	33.1767	41.4568	34.7085	47.1652	56.9572	0.860818	1.13918	0.90421	1.09579	1.21145	1.29588	1.12207	0.915757	1.14431	0.880505	1.30187	1.57216
Cre01.g018950		3	Cre01.g018950_4532.1.p	Cre01.g018950_4532.1.p	pacid=52525125 transcript=Cre01.g018950_4532.1 locus=Cre01.g018950_4532 ID=Cre01.g018950_4532.1.v6.1 annot-version=v6.1 assoLoc=4532_01_02326 org=Chlamydomonas.reinhardtii.CC-4532	186.841	164.11	150.117	126.805	249.569	187.466	133.249	150.176	150.51	153.908	264.946	152.521	1.06477	0.93523	1.08418	0.915817	1.42224	1.06833	0.75936	0.855823	0.857727	1.11156	1.50987	0.869187
Cre01.g019200		2	Cre01.g019200_4532.1.p	Cre01.g019200_4532.1.p	pacid=52525277 transcript=Cre01.g019200_4532.1 locus=Cre01.g019200_4532 ID=Cre01.g019200_4532.1.v6.1 annot-version=v6.1 assoLoc=4532_01_02355 org=Chlamydomonas.reinhardtii.CC-4532	108.428	97.4427	141.428	108.845	253.575	207.559	177.794	168.013	124.325	165.281	156.02	123.505	1.05336	0.94664	1.13019	0.86981	2.46344	2.0164	1.72724	1.63222	1.2078	1.32081	1.51571	1.19983
Cre01.g019250		8	Cre01.g019250_4532.1.p	Cre01.g019250_4532.1.p	pacid=52525607 transcript=Cre01.g019250_4532.1 locus=Cre01.g019250_4532 ID=Cre01.g019250_4532.1.v6.1 annot-version=v6.1 assoLoc=4532_01_02361 org=Chlamydomonas.reinhardtii.CC-4532	721.763	779.672	766.887	778.725	694.749	461.181	793.954	702.626	731.245	877.055	699.149	670.216	0.961431	1.03857	0.992341	1.00766	0.925447	0.61432	1.05759	0.935939	0.974061	1.1349	0.931308	0.892767
Cre01.g019500		2	Cre01.g019500_4532.1.p	Cre01.g019500_4532.1.p	pacid=52523507 transcript=Cre01.g019500_4532.1 locus=Cre01.g019500_4532 ID=Cre01.g019500_4532.1.v6.1 annot-version=v6.1 assoLoc=4532_01_02391 org=Chlamydomonas.reinhardtii.CC-4532	65.6128	77.8336	81.1017	76.928	73.0564	68.556	89.2326	79.1351	88.3803	77.5127	62.2331	91.5591	0.914806	1.08519	1.02641	0.973589	1.01859	0.955841	1.24412	1.10334	1.23224	0.980989	0.867684	1.27656
Cre01.g019600		2	Cre01.g019600_4532.1.p	Cre01.g019600_4532.1.p	pacid=52524012 transcript=Cre01.g019600_4532.1 locus=Cre01.g019600_4532 ID=Cre01.g019600_4532.1.v6.1 annot-version=v6.1 assoLoc=4532_01_02400 org=Chlamydomonas.reinhardtii.CC-4532	73.9946	77.1088	83.3832	80.185	214.577	255.813	102.658	109.495	109.164	65.3155	99.8661	77.0869	0.97939	1.02061	1.01955	0.980447	2.84013	3.38593	1.35878	1.44927	1.44489	0.798633	1.32182	1.02032
Cre01.g019650		3	Cre01.g019650_4532.1.p	Cre01.g019650_4532.1.p	pacid=52524105 transcript=Cre01.g019650_4532.1 locus=Cre01.g019650_4532 ID=Cre01.g019650_4532.1.v6.1 annot-version=v6.1 assoLoc=4532_01_02405 org=Chlamydomonas.reinhardtii.CC-4532	85.237	99.1502	120.147	108.226	98.35	80.8595	98.5949	91.9576	83.6439	69.2841	88.324	63.4516	0.924544	1.07546	1.0522	0.9478	1.06678	0.877062	1.06943	0.99744	0.907264	0.606763	0.958027	0.688243
Cre01.g019750		2	Cre01.g019750_4532.1.p	Cre01.g019750_4532.1.p	pacid=52524697 transcript=Cre01.g019750_4532.1 locus=Cre01.g019750_4532 ID=Cre01.g019750_4532.1.v6.1 annot-version=v6.1 assoLoc=4532_01_02415 org=Chlamydomonas.reinhardtii.CC-4532	81.852	101.842	88.0866	103.044	103.949	102.062	153.202	102.336	91.9043	123.994	112.696	99.5596	0.891178	1.10882	0.921743	1.07826	1.13176	1.11122	1.66801	1.1142	1.00062	1.29748	1.227	1.08397
Cre01.g019850	FTSH3,FHL3	7	Cre01.g019850_4532.1.p	Cre01.g019850_4532.1.p	pacid=52523538 transcript=Cre01.g019850_4532.1 locus=Cre01.g019850_4532 ID=Cre01.g019850_4532.1.v6.1 annot-version=v6.1 assoLoc=4532_01_02420 org=Chlamydomonas.reinhardtii.CC-4532	673.253	613.986	708.607	804.476	689.209	867.489	589.107	541.133	408.12	579.005	557.667	408.234	1.04604	0.953958	0.93664	1.06336	1.07083	1.34783	0.915303	0.840765	0.634101	0.765331	0.866454	0.634278
Cre01.g020050		3	Cre01.g020050_4532.1.p	Cre01.g020050_4532.1.p	pacid=52525207 transcript=Cre01.g020050_4532.1 locus=Cre01.g020050_4532 ID=Cre01.g020050_4532.1.v6.1 annot-version=v6.1 assoLoc=4532_01_02445 org=Chlamydomonas.reinhardtii.CC-4532	56.4539	55.9146	52.5277	53.4674	38.7893	44.8595	66.4511	66.9828	63.7659	46.5944	66.1411	73.3338	1.0048	0.995201	0.991134	1.00887	0.690395	0.798436	1.18274	1.1922	1.13494	0.87918	1.17722	1.30524
Cre01.g020182		4	Cre01.g020182_4532.1.p	Cre01.g020182_4532.1.p	pacid=52523497 transcript=Cre01.g020182_4532.1 locus=Cre01.g020182_4532 ID=Cre01.g020182_4532.1.v6.1 annot-version=v6.1 assoLoc=4532_01_02456 org=Chlamydomonas.reinhardtii.CC-4532	191.824	184.841	152.368	168.474	147.533	59.139	69.905	47.7796	96.6369	114.936	125.082	147.102	1.01854	0.981461	0.949801	1.0502	0.783365	0.314014	0.371179	0.253698	0.513119	0.716465	0.664155	0.781076
Cre01.g020264		3	Cre01.g020264_4532.1.p	Cre01.g020264_4532.1.p	pacid=52523953 transcript=Cre01.g020264_4532.1 locus=Cre01.g020264_4532 ID=Cre01.g020264_4532.1.v6.1 annot-version=v6.1 assoLoc=4532_01_02465 org=Chlamydomonas.reinhardtii.CC-4532	152.824	165.746	135.134	157.584	130.67	104.465	135.945	134.689	131.795	151.59	155.552	139.358	0.959437	1.04056	0.923305	1.07669	0.820353	0.655837	0.85347	0.845585	0.827416	1.03574	0.976564	0.874897
Cre01.g020350		7	Cre01.g020350_4532.1.p	Cre01.g020350_4532.1.p	pacid=52525165 transcript=Cre01.g020350_4532.1 locus=Cre01.g020350_4532 ID=Cre01.g020350_4532.1.v6.1 annot-version=v6.1 assoLoc=4532_01_02481 org=Chlamydomonas.reinhardtii.CC-4532	791.73	784.265	800.514	949.636	881.44	759.741	818.823	699.437	816.131	187.274	793.146	622.064	1.00474	0.995263	0.914795	1.08521	1.11858	0.964141	1.03912	0.887613	1.0357	0.214009	1.00653	0.789424
Cre01.g020400		2	Cre01.g020400_4532.1.p	Cre01.g020400_4532.1.p	pacid=52525777 transcript=Cre01.g020400_4532.1 locus=Cre01.g020400_4532 ID=Cre01.g020400_4532.1.v6.1 annot-version=v6.1 assoLoc=4532_01_02486 org=Chlamydomonas.reinhardtii.CC-4532	185.443	201.809	173.391	171.053	78.3665	32.1437	205	150.287	282.294	183.77	282.032	292.161	0.957738	1.04226	1.00679	0.993212	0.404731	0.166009	1.05874	0.776172	1.45793	1.06705	1.45658	1.50889
Cre01.g020918	PREP1	26	Cre01.g020918_4532.1.p	Cre01.g020918_4532.1.p	pacid=52523514 transcript=Cre01.g020918_4532.1 locus=Cre01.g020918_4532 ID=Cre01.g020918_4532.1.v6.1 annot-version=v6.1 assoLoc=4532_01_02540 org=Chlamydomonas.reinhardtii.CC-4532	2440.96	2397.93	2160.96	2132.06	1399.93	1536.33	1919.56	1996.2	2390.98	1816.9	1853.41	2302.81	1.00889	0.991107	1.00673	0.993268	0.578616	0.634993	0.793389	0.825065	0.988235	0.846444	0.766048	0.951793
Cre01.g020950		7	Cre01.g020950_4532.1.p	Cre01.g020950_4532.1.p	pacid=52523777 transcript=Cre01.g020950_4532.1 locus=Cre01.g020950_4532 ID=Cre01.g020950_4532.1.v6.1 annot-version=v6.1 assoLoc=4532_01_02545 org=Chlamydomonas.reinhardtii.CC-4532	303.56	267.142	348.771	320.826	392.359	278.306	388.484	336.962	307.948	376.915	437.623	325.677	1.06381	0.936187	1.04173	0.958266	1.375	0.975311	1.36143	1.18087	1.07919	1.1258	1.53363	1.14132
Cre01.g021150		3	Cre01.g021150_4532.1.p	Cre01.g021150_4532.1.p	pacid=52524181 transcript=Cre01.g021150_4532.1 locus=Cre01.g021150_4532 ID=Cre01.g021150_4532.1.v6.1 annot-version=v6.1 assoLoc=4532_01_02571 org=Chlamydomonas.reinhardtii.CC-4532	56.6753	49.4805	53.3558	48.0196	45.5098	37.9387	56.9239	52.4347	51.3675	83.5872	58.6474	56.107	1.06778	0.932224	1.05264	0.947362	0.857415	0.714774	1.07246	0.987882	0.967776	1.64906	1.10493	1.05707
Cre01.g021251		6	Cre01.g021251_4532.1.p	Cre01.g021251_4532.1.p	pacid=52524891 transcript=Cre01.g021251_4532.1 locus=Cre01.g021251_4532 ID=Cre01.g021251_4532.1.v6.1 annot-version=v6.1 assoLoc=4532_01_02581 org=Chlamydomonas.reinhardtii.CC-4532	870.882	827.536	841.009	795.523	941.489	719.327	961.575	1034.7	1055.77	704.227	1096.94	1138.36	1.02552	0.974479	1.02779	0.972206	1.10867	0.847055	1.13232	1.21843	1.24324	0.860633	1.29172	1.34049
Cre01.g021450		6	Cre01.g021450_4532.1.p	Cre01.g021450_4532.1.p	pacid=52525835 transcript=Cre01.g021450_4532.1 locus=Cre01.g021450_4532 ID=Cre01.g021450_4532.1.v6.1 annot-version=v6.1 assoLoc=4532_01_02601 org=Chlamydomonas.reinhardtii.CC-4532	377.721	398.451	394.419	420.349	386.877	378.376	396.029	409.539	339.757	371.606	301.816	328.223	0.973292	1.02671	0.968175	1.03183	0.996885	0.97498	1.02047	1.05528	0.875468	0.912176	0.777704	0.845748
Cre01.g021500		3	Cre01.g021500_4532.1.p	Cre01.g021500_4532.1.p	pacid=52524600 transcript=Cre01.g021500_4532.1 locus=Cre01.g021500_4532 ID=Cre01.g021500_4532.1.v6.1 annot-version=v6.1 assoLoc=4532_01_02605 org=Chlamydomonas.reinhardtii.CC-4532	77.6775	78.9726	88.1603	92.2432	119.076	134.003	122.326	105.118	78.0732	82.3206	90.8426	84.8989	0.991733	1.00827	0.977368	1.02263	1.52028	1.71086	1.56177	1.34207	0.996785	0.912628	1.15982	1.08393
Cre01.g021550		2	Cre01.g021550_4532.1.p	Cre01.g021550_4532.1.p	pacid=52525093 transcript=Cre01.g021550_4532.1 locus=Cre01.g021550_4532 ID=Cre01.g021550_4532.1.v6.1 annot-version=v6.1 assoLoc=4532_01_02611 org=Chlamydomonas.reinhardtii.CC-4532	46.5794	45.6248	43.4324	39.168	72.0297	44.4464	59.6113	52.1836	48.103	48.1099	58.4245	53.8173	1.01035	0.989647	1.05163	0.948373	1.5624	0.964086	1.29303	1.13191	1.0434	1.16488	1.26729	1.16735
Cre01.g021600		6	Cre01.g021600_4532.1.p	Cre01.g021600_4532.1.p	pacid=52523943 transcript=Cre01.g021600_4532.1 locus=Cre01.g021600_4532 ID=Cre01.g021600_4532.1.v6.1 annot-version=v6.1 assoLoc=4532_01_02616 org=Chlamydomonas.reinhardtii.CC-4532	396.189	469.144	397.651	422.906	418.654	373.719	471.96	402.64	469.752	357.179	430.798	466.972	0.915691	1.08431	0.969222	1.03078	0.967614	0.863758	1.09082	0.930601	1.08571	0.870577	0.995681	1.07929
Cre01.g022250		2	Cre01.g022250_4532.1.p	Cre01.g022250_4532.1.p	pacid=52525574 transcript=Cre01.g022250_4532.1 locus=Cre01.g022250_4532 ID=Cre01.g022250_4532.1.v6.1 annot-version=v6.1 assoLoc=4532_01_02680 org=Chlamydomonas.reinhardtii.CC-4532	117.215	139.458	109.414	142.852	73.2999	53.8496	127.997	125.054	93.3538	91.5844	98.1793	164.861	0.913341	1.08666	0.867449	1.13255	0.571154	0.419597	0.997355	0.974423	0.727414	0.726094	0.765015	1.2846
Cre01.g022350		7	Cre01.g022350_4532.1.p	Cre01.g022350_4532.1.p	pacid=52525078 transcript=Cre01.g022350_4532.1 locus=Cre01.g022350_4532 ID=Cre01.g022350_4532.1.v6.1 annot-version=v6.1 assoLoc=4532_01_02690 org=Chlamydomonas.reinhardtii.CC-4532	370.052	348.548	395.567	373.216	545.26	467.589	384.537	376.04	306.649	469.868	420.333	334.772	1.02992	0.970075	1.02907	0.970927	1.51756	1.30139	1.07024	1.04659	0.853462	1.22237	1.16987	0.931734
Cre01.g022500	MME5	6	Cre01.g022500_4532.1.p	Cre01.g022500_4532.1.p	pacid=52524324 transcript=Cre01.g022500_4532.1 locus=Cre01.g022500_4532 ID=Cre01.g022500_4532.1.v6.1 annot-version=v6.1 assoLoc=4532_01_02710 org=Chlamydomonas.reinhardtii.CC-4532	204.208	207.639	216.581	224.209	208.403	254.438	197.037	151.244	170.174	174.731	176.984	197.779	0.991669	1.00833	0.982695	1.01731	1.01204	1.23559	0.956846	0.734467	0.826394	0.792808	0.859465	0.960449
Cre01.g022600	CGL13	5	Cre01.g022600_4532.1.p	Cre01.g022600_4532.1.p	pacid=52523823 transcript=Cre01.g022600_4532.1 locus=Cre01.g022600_4532 ID=Cre01.g022600_4532.1.v6.1 annot-version=v6.1 assoLoc=4532_01_02721 org=Chlamydomonas.reinhardtii.CC-4532	217.324	216.081	203.419	218.405	197.739	200.729	215.665	191.38	200.178	189.546	205.316	237.996	1.00287	0.997132	0.964473	1.03553	0.912491	0.926288	0.995212	0.883146	0.923746	0.898697	0.947456	1.09826
Cre01.g022650		2	Cre01.g022650_4532.1.p	Cre01.g022650_4532.1.p	pacid=52524725 transcript=Cre01.g022650_4532.1 locus=Cre01.g022650_4532 ID=Cre01.g022650_4532.1.v6.1 annot-version=v6.1 assoLoc=4532_01_02726 org=Chlamydomonas.reinhardtii.CC-4532	25.698	29.2172	22.6952	37.3854	48.9731	31.1606	37.952	21.289	30.6644	17.8726	32.9477	40.5213	0.935916	1.06408	0.755492	1.24451	1.78359	1.13486	1.3822	0.775341	1.11679	0.594954	1.19995	1.47578
Cre01.g022750		3	Cre01.g022750_4532.1.p	Cre01.g022750_4532.1.p	pacid=52523523 transcript=Cre01.g022750_4532.1 locus=Cre01.g022750_4532 ID=Cre01.g022750_4532.1.v6.1 annot-version=v6.1 assoLoc=4532_01_02740 org=Chlamydomonas.reinhardtii.CC-4532	82.1322	91.5316	96.448	85.2392	80.7283	64.5633	83.9959	128.826	113.285	82.1347	126.702	106.732	0.945876	1.05412	1.06169	0.938307	0.929708	0.743544	0.967339	1.48363	1.30465	0.904133	1.45916	1.22918
Cre01.g023150		8	Cre01.g023150_4532.1.p	Cre01.g023150_4532.1.p	pacid=52523592 transcript=Cre01.g023150_4532.1 locus=Cre01.g023150_4532 ID=Cre01.g023150_4532.1.v6.1 annot-version=v6.1 assoLoc=4532_01_02786 org=Chlamydomonas.reinhardtii.CC-4532	716.607	855.777	476.662	1015.35	253.404	248.785	1003.44	200.069	336.115	2958.07	224.104	262.903	0.911491	1.08851	0.638952	1.36105	0.322318	0.316443	1.27633	0.254479	0.427523	3.96521	0.28505	0.334401
Cre01.g023250		2	Cre01.g023250_4532.1.p	Cre01.g023250_4532.1.p	pacid=52523579 transcript=Cre01.g023250_4532.1 locus=Cre01.g023250_4532 ID=Cre01.g023250_4532.1.v6.1 annot-version=v6.1 assoLoc=4532_01_02796 org=Chlamydomonas.reinhardtii.CC-4532	156.058	160.277	130.093	130.778	130.021	89.7592	96.3779	131.362	128.226	120.468	104.299	102.52	0.986663	1.01334	0.997374	1.00263	0.822046	0.567495	0.609341	0.830525	0.810698	0.923583	0.659421	0.648174
Cre01.g023300		2	Cre01.g023300_4532.1.p	Cre01.g023300_4532.1.p	pacid=52525350 transcript=Cre01.g023300_4532.1 locus=Cre01.g023300_4532 ID=Cre01.g023300_4532.1.v6.1 annot-version=v6.1 assoLoc=4532_01_02800 org=Chlamydomonas.reinhardtii.CC-4532	145.26	219.551	393.431	585.382	124.305	112.873	162.793	174.656	161.188	682.601	151.975	178.428	0.796358	1.20364	0.803894	1.19611	0.681476	0.618803	0.892479	0.957515	0.883679	1.39475	0.833171	0.978194
Cre01.g023350		8	Cre01.g023350_4532.1.p	Cre01.g023350_4532.1.p	pacid=52524783 transcript=Cre01.g023350_4532.1 locus=Cre01.g023350_4532 ID=Cre01.g023350_4532.1.v6.1 annot-version=v6.1 assoLoc=4532_01_02806 org=Chlamydomonas.reinhardtii.CC-4532	620.363	729.17	556.206	771.534	494.771	453.974	561.808	414.507	522.166	653.867	522.023	570.623	0.919374	1.08063	0.837824	1.16218	0.733248	0.672787	0.832596	0.614297	0.773847	0.984932	0.773635	0.84566
Cre01.g023750		4	Cre01.g023750_4532.1.p	Cre01.g023750_4532.1.p	pacid=52524052 transcript=Cre01.g023750_4532.1 locus=Cre01.g023750_4532 ID=Cre01.g023750_4532.1.v6.1 annot-version=v6.1 assoLoc=4532_01_02840 org=Chlamydomonas.reinhardtii.CC-4532	206.192	218.91	173.882	236.045	206.061	237.895	225.201	174.697	207.661	207.687	197.135	217.006	0.970082	1.02992	0.848356	1.15164	0.969466	1.11924	1.05952	0.821906	0.976994	1.01329	0.927472	1.02096
Cre01.g023787		12	Cre01.g023787_4532.1.p	Cre01.g023787_4532.1.p	pacid=52525855 transcript=Cre01.g023787_4532.1 locus=Cre01.g023787_4532 ID=Cre01.g023787_4532.1.v6.1 annot-version=v6.1 assoLoc=4532_01_02851 org=Chlamydomonas.reinhardtii.CC-4532	786.283	705.087	804.049	707.802	859.07	672.395	794.208	1047.11	770.312	831.752	856.074	815.542	1.05444	0.945556	1.06366	0.936338	1.15205	0.901715	1.06507	1.40423	1.03303	1.10031	1.14804	1.09368
Cre01.g024150		4	Cre01.g024150_4532.1.p	Cre01.g024150_4532.1.p	pacid=52525720 transcript=Cre01.g024150_4532.1 locus=Cre01.g024150_4532 ID=Cre01.g024150_4532.1.v6.1 annot-version=v6.1 assoLoc=4532_01_02891 org=Chlamydomonas.reinhardtii.CC-4532	94.9719	98.9356	102.304	89.7954	121.954	124.38	101.527	113.533	119.091	113.577	121.126	123.292	0.979559	1.02044	1.06512	0.934885	1.25786	1.28288	1.04717	1.171	1.22833	1.18248	1.24932	1.27166
Cre01.g024200		3	Cre01.g024200_4532.1.p	Cre01.g024200_4532.1.p	pacid=52525824 transcript=Cre01.g024200_4532.1 locus=Cre01.g024200_4532 ID=Cre01.g024200_4532.1.v6.1 annot-version=v6.1 assoLoc=4532_01_02895 org=Chlamydomonas.reinhardtii.CC-4532	241.838	246.463	298.362	302.773	248.594	212.928	273.393	244.105	276.658	263.591	283.275	296.61	0.990528	1.00947	0.992662	1.00734	1.0182	0.872118	1.11977	0.999814	1.13315	0.876978	1.16025	1.21487
Cre01.g024251		2	Cre01.g024251_4532.1.p	Cre01.g024251_4532.1.p	pacid=52524316 transcript=Cre01.g024251_4532.1 locus=Cre01.g024251_4532 ID=Cre01.g024251_4532.1.v6.1 annot-version=v6.1 assoLoc=4532_01_02910 org=Chlamydomonas.reinhardtii.CC-4532	24.7956	30.6981	31.7134	31.0664	22.7226	14.6665	37.183	22.4742	34.3886	31.7435	29.5836	34.0659	0.893637	1.10636	1.01031	0.989694	0.818925	0.528583	1.34008	0.809973	1.23937	1.01126	1.0662	1.22774
Cre01.g024350		7	Cre01.g024350_4532.1.p	Cre01.g024350_4532.1.p	pacid=52525501 transcript=Cre01.g024350_4532.1 locus=Cre01.g024350_4532 ID=Cre01.g024350_4532.1.v6.1 annot-version=v6.1 assoLoc=4532_01_02920 org=Chlamydomonas.reinhardtii.CC-4532	314.278	319.459	330.093	372.084	501.741	495.909	415.503	320.714	265.768	391.262	316.17	266.543	0.991825	1.00818	0.940199	1.0598	1.58344	1.56503	1.31128	1.01214	0.838733	1.11443	0.997796	0.841179
Cre01.g024400		3	Cre01.g024400_4532.1.p	Cre01.g024400_4532.1.p	pacid=52524771 transcript=Cre01.g024400_4532.1 locus=Cre01.g024400_4532 ID=Cre01.g024400_4532.1.v6.1 annot-version=v6.1 assoLoc=4532_01_02925 org=Chlamydomonas.reinhardtii.CC-4532	97.1537	98.0177	108.847	110.088	106.631	116.004	96.9291	90.3662	96.4994	111.271	91.8648	88.072	0.995573	1.00443	0.994332	1.00567	1.09269	1.18874	0.993272	0.926019	0.988868	1.01648	0.941376	0.902509
Cre01.g024650		7	Cre01.g024650_4532.1.p	Cre01.g024650_4532.1.p	pacid=52524897 transcript=Cre01.g024650_4532.1 locus=Cre01.g024650_4532 ID=Cre01.g024650_4532.1.v6.1 annot-version=v6.1 assoLoc=4532_01_02955 org=Chlamydomonas.reinhardtii.CC-4532	415.235	434.337	364.773	361.761	241.06	242.29	227.339	251.226	257.509	355.676	244.924	244.934	0.977516	1.02248	1.00415	0.995854	0.567486	0.570381	0.535185	0.591418	0.606209	0.979104	0.576582	0.576606
Cre01.g025100		2	Cre01.g025100_4532.1.p	Cre01.g025100_4532.1.p	pacid=52525727 transcript=Cre01.g025100_4532.1 locus=Cre01.g025100_4532 ID=Cre01.g025100_4532.1.v6.1 annot-version=v6.1 assoLoc=4532_01_03001 org=Chlamydomonas.reinhardtii.CC-4532	156.766	122.843	125.777	126.237	84.2793	93.7002	134.083	123.02	138.596	142.903	126.213	136.776	1.12132	0.878677	0.998175	1.00183	0.602837	0.670223	0.959075	0.879943	0.991356	1.13409	0.902782	0.978338
Cre01.g025250		4	Cre01.g025250_4532.1.p	Cre01.g025250_4532.1.p	pacid=52525377 transcript=Cre01.g025250_4532.1 locus=Cre01.g025250_4532 ID=Cre01.g025250_4532.1.v6.1 annot-version=v6.1 assoLoc=4532_01_03016 org=Chlamydomonas.reinhardtii.CC-4532	202.108	200.842	195.414	182.686	165.362	150.012	196.017	205.378	190.58	174.827	172.499	188.095	1.00314	0.996858	1.03366	0.966337	0.820757	0.744569	0.97291	1.01937	0.945924	0.924766	0.856181	0.93359
Cre01.g025350	FAP235	7	Cre01.g025350_4532.1.p	Cre01.g025350_4532.1.p	pacid=52525371 transcript=Cre01.g025350_4532.1 locus=Cre01.g025350_4532 ID=Cre01.g025350_4532.1.v6.1 annot-version=v6.1 assoLoc=4532_01_03026 org=Chlamydomonas.reinhardtii.CC-4532	365.074	354.565	438.372	365.058	486.273	379.963	325.174	512.909	321.142	281.724	398.381	384.966	1.0146	0.985397	1.09125	0.908749	1.35144	1.05598	0.903714	1.42546	0.892509	0.701303	1.10717	1.06989
Cre01.g025400		20	Cre01.g025400_4532.1.p	Cre01.g025400_4532.1.p	pacid=52525250 transcript=Cre01.g025400_4532.1 locus=Cre01.g025400_4532 ID=Cre01.g025400_4532.1.v6.1 annot-version=v6.1 assoLoc=4532_01_03030 org=Chlamydomonas.reinhardtii.CC-4532	717.966	755.692	772.763	772.01	673.397	495.736	645.749	955.228	820.421	799.748	804.89	829.842	0.9744	1.0256	1.00049	0.999513	0.913912	0.672797	0.876389	1.2964	1.11345	1.03542	1.09237	1.12623
Cre01.g025450		7	Cre01.g025450_4532.1.p	Cre01.g025450_4532.1.p	pacid=52525066 transcript=Cre01.g025450_4532.1 locus=Cre01.g025450_4532 ID=Cre01.g025450_4532.1.v6.1 annot-version=v6.1 assoLoc=4532_01_03036 org=Chlamydomonas.reinhardtii.CC-4532	345.595	396.008	336.894	362.554	255.634	188.234	349.905	434.092	488.406	338.99	442.648	447.983	0.932022	1.06798	0.963314	1.03669	0.689409	0.507641	0.943645	1.17069	1.31716	0.969307	1.19376	1.20815
Cre01.g025500		4	Cre01.g025500_4532.1.p	Cre01.g025500_4532.1.p	pacid=52525368 transcript=Cre01.g025500_4532.1 locus=Cre01.g025500_4532 ID=Cre01.g025500_4532.1.v6.1 annot-version=v6.1 assoLoc=4532_01_03040 org=Chlamydomonas.reinhardtii.CC-4532	210.954	209.018	180.995	213.98	188.56	152.435	190.522	176.893	181.695	104.645	195.194	184.222	1.00461	0.99539	0.916488	1.08351	0.897965	0.725929	0.907308	0.842404	0.865272	0.529882	0.929557	0.877306
Cre01.g026250		4	Cre01.g026250_4532.1.p	Cre01.g026250_4532.1.p	pacid=52524104 transcript=Cre01.g026250_4532.1 locus=Cre01.g026250_4532 ID=Cre01.g026250_4532.1.v6.1 annot-version=v6.1 assoLoc=4532_01_03130 org=Chlamydomonas.reinhardtii.CC-4532	198.345	229.385	225.609	295.598	226.651	214.655	218.623	195.467	165.611	215.957	177.787	175.152	0.927431	1.07257	0.865717	1.13428	1.05979	1.00369	1.02225	0.913974	0.774372	0.82868	0.831305	0.818984
Cre01.g026450		7	Cre01.g026450_4532.3.p	Cre01.g026450_4532.3.p	pacid=52524085 transcript=Cre01.g026450_4532.3 locus=Cre01.g026450_4532 ID=Cre01.g026450_4532.3.v6.1 annot-version=v6.1 assoLoc=4532_01_03150 org=Chlamydomonas.reinhardtii.CC-4532	270.676	292.629	286.36	280.956	214.029	197.344	280.453	223.296	281.801	239.193	276.814	277.947	0.961028	1.03897	1.00953	0.990474	0.759904	0.700665	0.995741	0.792807	1.00053	0.843244	0.982821	0.986844
Cre01.g026550	CCT7	11	Cre01.g026550_4532.1.p	Cre01.g026550_4532.1.p	pacid=52525036 transcript=Cre01.g026550_4532.1 locus=Cre01.g026550_4532 ID=Cre01.g026550_4532.1.v6.1 annot-version=v6.1 assoLoc=4532_01_03160 org=Chlamydomonas.reinhardtii.CC-4532	917.26	1036.26	873.308	978.649	876.856	695.31	928.455	826.547	946.235	975.881	868.678	866.652	0.939084	1.06092	0.943119	1.05688	0.897719	0.711853	0.950546	0.846213	0.968749	1.05389	0.889346	0.887272
Cre01.g026600	UBC11	2	Cre01.g026600_4532.1.p	Cre01.g026600_4532.1.p	pacid=52524811 transcript=Cre01.g026600_4532.1 locus=Cre01.g026600_4532 ID=Cre01.g026600_4532.1.v6.1 annot-version=v6.1 assoLoc=4532_01_03166 org=Chlamydomonas.reinhardtii.CC-4532	110.685	114.946	104.187	133.557	117.524	121.979	111.672	122.177	119.46	103.478	98.7154	112.44	0.981115	1.01888	0.876464	1.12354	1.04174	1.08123	0.989864	1.08298	1.0589	0.870499	0.875016	0.996672
Cre01.g026900	SSA14	3	Cre01.g026900_4532.1.p	Cre01.g026900_4532.1.p	pacid=52523584 transcript=Cre01.g026900_4532.1 locus=Cre01.g026900_4532 ID=Cre01.g026900_4532.1.v6.1 annot-version=v6.1 assoLoc=4532_01_03210 org=Chlamydomonas.reinhardtii.CC-4532	240.215	250.404	275.99	327.581	213.423	178.778	247.849	231.534	198.109	249.337	207.613	192.623	0.979232	1.02077	0.914524	1.08548	0.870015	0.728785	1.01035	0.943844	0.807588	0.826206	0.846331	0.785224
Cre01.g027000	RPL11	5	Cre01.g027000_4532.1.p	Cre01.g027000_4532.1.p	pacid=52524822 transcript=Cre01.g027000_4532.1 locus=Cre01.g027000_4532 ID=Cre01.g027000_4532.1.v6.1 annot-version=v6.1 assoLoc=4532_01_03220 org=Chlamydomonas.reinhardtii.CC-4532	109.365	103.416	125.031	119.383	169.756	200.502	165.996	177.296	122.252	149.271	159.976	121.348	1.02796	0.972042	1.02311	0.976892	1.59559	1.88459	1.56025	1.66646	1.14909	1.22146	1.50367	1.14059
Cre01.g027150		3	Cre01.g027150_4532.1.p	Cre01.g027150_4532.1.p	pacid=52525701 transcript=Cre01.g027150_4532.1 locus=Cre01.g027150_4532 ID=Cre01.g027150_4532.1.v6.1 annot-version=v6.1 assoLoc=4532_01_03235 org=Chlamydomonas.reinhardtii.CC-4532	100.66	102.387	122.157	97.9722	84.3232	78.9048	87.7847	108.737	97.7664	111.825	94.8369	88.7149	0.991495	1.00851	1.10987	0.890134	0.830578	0.777207	0.864674	1.07105	0.962993	1.01599	0.934137	0.873836
Cre01.g027350		5	Cre01.g027350_4532.1.p	Cre01.g027350_4532.1.p	pacid=52525109 transcript=Cre01.g027350_4532.1 locus=Cre01.g027350_4532 ID=Cre01.g027350_4532.1.v6.1 annot-version=v6.1 assoLoc=4532_01_03256 org=Chlamydomonas.reinhardtii.CC-4532	241.392	239.168	263.405	252.33	237.171	224.779	207.338	219.735	221.188	230.648	265.801	207.593	1.00463	0.995372	1.02147	0.978526	0.987061	0.935488	0.862902	0.914496	0.920543	0.894444	1.10621	0.863963
Cre01.g027450		2	Cre01.g027450_4532.1.p	Cre01.g027450_4532.1.p	pacid=52525163 transcript=Cre01.g027450_4532.1 locus=Cre01.g027450_4532 ID=Cre01.g027450_4532.1.v6.1 annot-version=v6.1 assoLoc=4532_01_03266 org=Chlamydomonas.reinhardtii.CC-4532	25.0776	24.5691	30.6256	33.5149	31.6234	32.7697	39.6421	29.7997	38.3811	33.0171	43.9686	41.5452	1.01024	0.989758	0.954954	1.04505	1.27394	1.32012	1.59697	1.20047	1.54617	1.02952	1.77126	1.67363
Cre01.g027500		2	Cre01.g027500_4532.1.p	Cre01.g027500_4532.1.p	pacid=52523918 transcript=Cre01.g027500_4532.1 locus=Cre01.g027500_4532 ID=Cre01.g027500_4532.1.v6.1 annot-version=v6.1 assoLoc=4532_01_03271 org=Chlamydomonas.reinhardtii.CC-4532	103.767	100.496	86.9829	96.4345	52.4474	39.2477	97.3864	78.3952	118.368	60.4493	94.3061	115.291	1.01601	0.983986	0.948469	1.05153	0.513528	0.384286	0.953539	0.767591	1.15898	0.659145	0.923379	1.12885
Cre01.g027550		8	Cre01.g027550_4532.1.p	Cre01.g027550_4532.1.p	pacid=52525118 transcript=Cre01.g027550_4532.1 locus=Cre01.g027550_4532 ID=Cre01.g027550_4532.1.v6.1 annot-version=v6.1 assoLoc=4532_01_03276 org=Chlamydomonas.reinhardtii.CC-4532	557.608	428.309	545.968	432.585	348.285	526.19	545.103	631.368	659.32	616.939	563.911	530.42	1.13115	0.868854	1.11587	0.884132	0.70652	1.06741	1.10578	1.28077	1.33748	1.26092	1.14393	1.07599
Cre01.g027600		2	Cre01.g027600_4532.1.p	Cre01.g027600_4532.1.p	pacid=52524883 transcript=Cre01.g027600_4532.1 locus=Cre01.g027600_4532 ID=Cre01.g027600_4532.1.v6.1 annot-version=v6.1 assoLoc=4532_01_03281_EX org=Chlamydomonas.reinhardtii.CC-4532	34.558	37.2322	39.5014	34.3414	29.617	34.6117	31.1873	37.1838	36.7434	33.3839	42.9219	34.6457	0.96275	1.03725	1.06988	0.930122	0.825099	0.964246	0.868846	1.0359	1.02363	0.904188	1.19576	0.965193
Cre01.g027800	ATPVH,ATPvH	11	Cre01.g027800_4532.1.p	Cre01.g027800_4532.1.p	pacid=52524922 transcript=Cre01.g027800_4532.1 locus=Cre01.g027800_4532 ID=Cre01.g027800_4532.1.v6.1 annot-version=v6.1 assoLoc=4532_01_03305 org=Chlamydomonas.reinhardtii.CC-4532	1446.49	1432.58	1296.06	1286.24	1166.06	971.258	1240.01	1200.48	1396.56	1017.82	1296.46	1256.32	1.00483	0.995169	1.0038	0.996197	0.810025	0.674703	0.861396	0.833936	0.970147	0.788305	0.90061	0.872726
Cre01.g027950		12	Cre01.g027950_4532.1.p	Cre01.g027950_4532.1.p	pacid=52524546 transcript=Cre01.g027950_4532.1 locus=Cre01.g027950_4532 ID=Cre01.g027950_4532.1.v6.1 annot-version=v6.1 assoLoc=4532_01_03321 org=Chlamydomonas.reinhardtii.CC-4532	625.187	696.544	642.816	646.206	509.73	281.882	545.516	719.793	801.834	654.743	735.909	793.736	0.946012	1.05399	0.99737	1.00263	0.771307	0.426535	0.825457	1.08917	1.21331	1.01588	1.11355	1.20106
Cre01.g028200		7	Cre01.g028200_4532.1.p	Cre01.g028200_4532.1.p	pacid=52524927 transcript=Cre01.g028200_4532.1 locus=Cre01.g028200_4532 ID=Cre01.g028200_4532.1.v6.1 annot-version=v6.1 assoLoc=4532_01_03346 org=Chlamydomonas.reinhardtii.CC-4532	764.652	768.661	749.409	737.283	852.874	596.193	766.413	777.366	903.84	779.985	999.621	837.741	0.997385	1.00261	1.00816	0.991844	1.11246	0.777653	0.999682	1.01397	1.17894	1.04929	1.30387	1.09272
Cre01.g028250		8	Cre01.g028250_4532.1.p	Cre01.g028250_4532.1.p	pacid=52523976 transcript=Cre01.g028250_4532.1 locus=Cre01.g028250_4532 ID=Cre01.g028250_4532.1.v6.1 annot-version=v6.1 assoLoc=4532_01_03350 org=Chlamydomonas.reinhardtii.CC-4532	316.05	334.512	298.501	318.498	292.515	236.103	344.547	263.296	345.381	292.341	337.032	339.929	0.971621	1.02838	0.96759	1.03241	0.899269	0.725843	1.05923	0.809442	1.06179	0.947622	1.03613	1.04503
Cre01.g028350	DEG8	2	Cre01.g028350_4532.1.p	Cre01.g028350_4532.1.p	pacid=52524342 transcript=Cre01.g028350_4532.1 locus=Cre01.g028350_4532 ID=Cre01.g028350_4532.1.v6.1 annot-version=v6.1 assoLoc=4532_01_03361 org=Chlamydomonas.reinhardtii.CC-4532	163.297	152.348	147.935	170.377	127.066	145.386	162.899	138.674	158.502	98.2024	161.53	175.735	1.03469	0.965312	0.929497	1.0705	0.80512	0.921199	1.03217	0.878671	1.00431	0.61702	1.02349	1.1135
Cre01.g028500		6	Cre01.g028500_4532.1.p	Cre01.g028500_4532.1.p	pacid=52524165 transcript=Cre01.g028500_4532.1 locus=Cre01.g028500_4532 ID=Cre01.g028500_4532.1.v6.1 annot-version=v6.1 assoLoc=4532_01_03380 org=Chlamydomonas.reinhardtii.CC-4532	1037.88	1098.84	979.035	1117.73	873.446	745.151	998.724	829.006	986.677	966.327	890.375	956.345	0.97147	1.02853	0.933853	1.06615	0.817558	0.697472	0.93482	0.775961	0.923544	0.921731	0.833404	0.895152
Cre01.g028600		3	Cre01.g028600_4532.1.p	Cre01.g028600_4532.1.p	pacid=52525341 transcript=Cre01.g028600_4532.1 locus=Cre01.g028600_4532 ID=Cre01.g028600_4532.1.v6.1 annot-version=v6.1 assoLoc=4532_01_03390 org=Chlamydomonas.reinhardtii.CC-4532	103.944	108.569	103.908	120.339	90.3564	104.543	108.539	89.5484	102.047	101.834	123.009	110.523	0.978237	1.02176	0.926728	1.07327	0.850361	0.983874	1.02148	0.842757	0.960384	0.908231	1.15766	1.04015
Cre01.g028650		3	Cre01.g028650_4532.1.p	Cre01.g028650_4532.1.p	pacid=52524418 transcript=Cre01.g028650_4532.1 locus=Cre01.g028650_4532 ID=Cre01.g028650_4532.1.v6.1 annot-version=v6.1 assoLoc=4532_01_03396 org=Chlamydomonas.reinhardtii.CC-4532	76.1016	81.859	102.409	114.415	150.033	123.192	108.168	90.0971	90.5675	102.764	115.583	83.435	0.963552	1.03645	0.944628	1.05537	1.89963	1.55978	1.36956	1.14075	1.14671	0.947902	1.46344	1.0564
Cre01.g028950		2	Cre01.g028950_4532.1.p	Cre01.g028950_4532.1.p	pacid=52524471 transcript=Cre01.g028950_4532.1 locus=Cre01.g028950_4532 ID=Cre01.g028950_4532.1.v6.1 annot-version=v6.1 assoLoc=4532_01_03426 org=Chlamydomonas.reinhardtii.CC-4532	116.984	106.82	85.2023	100.369	149.294	102.818	135.582	115.149	161.995	54.6246	142.731	142.147	1.04541	0.954585	0.91827	1.08173	1.33415	0.918822	1.21161	1.02902	1.44765	0.588718	1.2755	1.27028
Cre01.g029050		2	Cre01.g029050_4532.1.p	Cre01.g029050_4532.1.p	pacid=52525219 transcript=Cre01.g029050_4532.1 locus=Cre01.g029050_4532 ID=Cre01.g029050_4532.1.v6.1 annot-version=v6.1 assoLoc=4532_01_03436 org=Chlamydomonas.reinhardtii.CC-4532	114.633	125.674	110.555	128.379	142.046	131.688	155.37	129.467	121.633	113.488	131.758	144.205	0.954055	1.04595	0.925402	1.0746	1.1822	1.096	1.2931	1.07751	1.01231	0.949953	1.09658	1.20017
Cre01.g029300		9	Cre01.g029300_4532.1.p	Cre01.g029300_4532.1.p	pacid=52524930 transcript=Cre01.g029300_4532.1 locus=Cre01.g029300_4532 ID=Cre01.g029300_4532.1.v6.1 annot-version=v6.1 assoLoc=4532_01_03460 org=Chlamydomonas.reinhardtii.CC-4532	633.845	563.555	645.88	575.882	924.796	850.209	682.786	781.9	753.739	562.157	651.958	734.664	1.0587	0.941298	1.05729	0.942707	1.54467	1.42009	1.14045	1.306	1.25896	0.92024	1.08896	1.2271
Cre01.g029450		6	Cre01.g029450_4532.1.p	Cre01.g029450_4532.1.p	pacid=52525494 transcript=Cre01.g029450_4532.1 locus=Cre01.g029450_4532 ID=Cre01.g029450_4532.1.v6.1 annot-version=v6.1 assoLoc=4532_01_03475 org=Chlamydomonas.reinhardtii.CC-4532	181.204	188.876	167.132	204.884	140.46	147.084	189.412	152.058	163.42	278.98	156.68	147.024	0.979269	1.02073	0.89852	1.10148	0.759079	0.794877	1.02363	0.821757	0.88316	1.49983	0.846736	0.794553
Cre01.g029650		9	Cre01.g029650_4532.1.p	Cre01.g029650_4532.1.p	pacid=52525769 transcript=Cre01.g029650_4532.1 locus=Cre01.g029650_4532 ID=Cre01.g029650_4532.1.v6.1 annot-version=v6.1 assoLoc=4532_01_03496 org=Chlamydomonas.reinhardtii.CC-4532	1892.76	2090.75	1857.47	2288.68	2126.27	1919.53	1931.03	1570.2	1823.1	1863.75	1676.37	1787.83	0.950298	1.0497	0.895997	1.104	1.06754	0.963738	0.969512	0.78835	0.915323	0.899027	0.841655	0.897615
Cre01.g029750	DAAK1,FAK1,FAK2	11	Cre01.g029750_4532.1.p	Cre01.g029750_4532.1.p	pacid=52525830 transcript=Cre01.g029750_4532.1 locus=Cre01.g029750_4532 ID=Cre01.g029750_4532.1.v6.1 annot-version=v6.1 assoLoc=4532_01_03506 org=Chlamydomonas.reinhardtii.CC-4532	662.651	705.663	671.999	677.574	320.25	211.561	300.948	439.582	496.064	435.367	415.345	523.653	0.968566	1.03143	0.995869	1.00413	0.468094	0.309229	0.439881	0.642516	0.725073	0.645192	0.60709	0.765399
Cre01.g030150		3	Cre01.g030150_4532.1.p	Cre01.g030150_4532.1.p	pacid=52525303 transcript=Cre01.g030150_4532.1 locus=Cre01.g030150_4532 ID=Cre01.g030150_4532.1.v6.1 annot-version=v6.1 assoLoc=4532_01_03550 org=Chlamydomonas.reinhardtii.CC-4532	109.715	122.45	89.8948	157.928	73.6219	68.7775	172.151	123.812	55.316	184.851	52.1725	69.0329	0.945147	1.05485	0.725476	1.27452	0.63422	0.592488	1.48301	1.06659	0.476523	1.4918	0.449443	0.594688
Cre01.g030200		4	Cre01.g030200_4532.1.p	Cre01.g030200_4532.1.p	pacid=52525705 transcript=Cre01.g030200_4532.1 locus=Cre01.g030200_4532 ID=Cre01.g030200_4532.1.v6.1 annot-version=v6.1 assoLoc=4532_01_03556 org=Chlamydomonas.reinhardtii.CC-4532	119.787	130.007	149.112	131.248	165.65	85.3592	147.106	210.86	165.429	89.3159	153.924	153.03	0.959086	1.04091	1.06372	0.936282	1.32629	0.683437	1.17782	1.68827	1.32452	0.637152	1.23241	1.22525
Cre01.g030250		4	Cre01.g030250_4532.1.p	Cre01.g030250_4532.1.p	pacid=52525467 transcript=Cre01.g030250_4532.1 locus=Cre01.g030250_4532 ID=Cre01.g030250_4532.1.v6.1 annot-version=v6.1 assoLoc=4532_01_03560 org=Chlamydomonas.reinhardtii.CC-4532	288.116	270.86	267.092	249.67	201.563	189.221	231.571	206.517	289.459	305.691	295.682	295.948	1.03087	0.969129	1.03371	0.966286	0.721187	0.677027	0.828554	0.738912	1.03568	1.1831	1.05794	1.05889
Cre01.g030450		7	Cre01.g030450_4532.1.p	Cre01.g030450_4532.1.p	pacid=52525083 transcript=Cre01.g030450_4532.1 locus=Cre01.g030450_4532 ID=Cre01.g030450_4532.1.v6.1 annot-version=v6.1 assoLoc=4532_01_03585 org=Chlamydomonas.reinhardtii.CC-4532	412.376	424.681	432.273	453.117	354.126	307.362	424.218	367.372	399.157	564.714	383.752	347.635	0.9853	1.0147	0.976458	1.02354	0.846122	0.734387	1.01359	0.877771	0.953715	1.27563	0.916908	0.830612
Cre01.g030550		4	Cre01.g030550_4532.1.p	Cre01.g030550_4532.1.p	pacid=52525032 transcript=Cre01.g030550_4532.1 locus=Cre01.g030550_4532 ID=Cre01.g030550_4532.1.v6.1 annot-version=v6.1 assoLoc=4532_01_03595 org=Chlamydomonas.reinhardtii.CC-4532	132.616	128.509	112.436	127.178	81.636	79.4662	116.711	104.281	112.591	130.714	99.6204	89.1729	1.01573	0.984272	0.938476	1.06152	0.625264	0.608645	0.893909	0.798706	0.862353	1.09104	0.763009	0.68299
Cre01.g030800		4	Cre01.g030800_4532.1.p	Cre01.g030800_4532.1.p	pacid=52524298 transcript=Cre01.g030800_4532.1 locus=Cre01.g030800_4532 ID=Cre01.g030800_4532.1.v6.1 annot-version=v6.1 assoLoc=4532_01_03630 org=Chlamydomonas.reinhardtii.CC-4532	171.249	170.186	160.78	169.89	360.511	289.755	301.01	285.469	259.562	206.574	311.304	259.988	1.00311	0.996887	0.97245	1.02755	2.11174	1.69728	1.76321	1.67217	1.52042	1.24943	1.8235	1.52291
Cre01.g030850		6	Cre01.g030850_4532.1.p	Cre01.g030850_4532.1.p	pacid=52524712 transcript=Cre01.g030850_4532.1 locus=Cre01.g030850_4532 ID=Cre01.g030850_4532.1.v6.1 annot-version=v6.1 assoLoc=4532_01_03635 org=Chlamydomonas.reinhardtii.CC-4532	289.049	329.052	265.28	313.254	364.323	296.477	329.704	259.251	333.032	295.498	300.585	302.834	0.935281	1.06472	0.917077	1.08292	1.17885	0.959316	1.06683	0.838863	1.0776	1.02154	0.972608	0.979885
Cre01.g031050		6	Cre01.g031050_4532.1.p	Cre01.g031050_4532.1.p	pacid=52524735 transcript=Cre01.g031050_4532.1 locus=Cre01.g031050_4532 ID=Cre01.g031050_4532.1.v6.1 annot-version=v6.1 assoLoc=4532_01_03660 org=Chlamydomonas.reinhardtii.CC-4532	455.631	455.943	433.924	440.259	330.383	374.668	411.289	392.84	435.07	501.663	412.389	408.431	0.999658	1.00034	0.992753	1.00725	0.724863	0.822024	0.902371	0.861894	0.954547	1.14773	0.904784	0.896101
Cre01.g031100	TEF30	5	Cre01.g031100_4532.1.p	Cre01.g031100_4532.1.p	pacid=52523890 transcript=Cre01.g031100_4532.1 locus=Cre01.g031100_4532 ID=Cre01.g031100_4532.1.v6.1 annot-version=v6.1 assoLoc=4532_01_03666 org=Chlamydomonas.reinhardtii.CC-4532	386.064	314.311	309.949	317.064	262.251	407.88	342.602	286.646	412.851	278.931	319.92	333.18	1.10245	0.897551	0.988653	1.01135	0.748887	1.16475	0.978339	0.81855	1.17894	0.889714	0.913568	0.951433
Cre01.g031750		2	Cre01.g031750_4532.1.p	Cre01.g031750_4532.1.p	pacid=52524060 transcript=Cre01.g031750_4532.1 locus=Cre01.g031750_4532 ID=Cre01.g031750_4532.1.v6.1 annot-version=v6.1 assoLoc=4532_01_03726 org=Chlamydomonas.reinhardtii.CC-4532	113.029	118.931	131.091	110.826	85.9922	94.1882	96.0052	111.86	120.322	122.823	144.502	113.611	0.974556	1.02544	1.08377	0.916232	0.74144	0.812107	0.827774	0.964477	1.03744	1.01541	1.24592	0.979574
Cre01.g031900		4	Cre01.g031900_4532.1.p	Cre01.g031900_4532.1.p	pacid=52524294 transcript=Cre01.g031900_4532.1 locus=Cre01.g031900_4532 ID=Cre01.g031900_4532.1.v6.1 annot-version=v6.1 assoLoc=4532_01_03746 org=Chlamydomonas.reinhardtii.CC-4532	149.149	187.243	165.053	181.686	139.107	132.745	123.407	104.951	113.101	110.532	107.85	118.06	0.886757	1.11324	0.95203	1.04797	0.827053	0.789228	0.733709	0.62398	0.672436	0.637552	0.641216	0.701919
Cre01.g032000		3	Cre01.g032000_4532.1.p	Cre01.g032000_4532.1.p	pacid=52523879 transcript=Cre01.g032000_4532.1 locus=Cre01.g032000_4532 ID=Cre01.g032000_4532.1.v6.1 annot-version=v6.1 assoLoc=4532_01_03755 org=Chlamydomonas.reinhardtii.CC-4532	175.542	171.847	199.046	153.023	127.889	130.669	178.195	174.777	159.929	144.125	189.972	155.721	1.01064	0.989364	1.13072	0.869278	0.736287	0.752292	1.02591	1.00623	0.920749	0.818732	1.09371	0.896522
Cre01.g032150		4	Cre01.g032150_4532.1.p	Cre01.g032150_4532.1.p	pacid=52524417 transcript=Cre01.g032150_4532.1 locus=Cre01.g032150_4532 ID=Cre01.g032150_4532.1.v6.1 annot-version=v6.1 assoLoc=4532_01_03771 org=Chlamydomonas.reinhardtii.CC-4532	191.038	213.563	202.188	193.632	197.422	178.118	174.392	219.159	208.472	174.593	209.86	230.599	0.944328	1.05567	1.02162	0.978384	0.975885	0.880462	0.862044	1.08333	1.03051	0.882184	1.03737	1.13988
Cre01.g032250		4	Cre01.g032250_4532.1.p	Cre01.g032250_4532.1.p	pacid=52523798 transcript=Cre01.g032250_4532.1 locus=Cre01.g032250_4532 ID=Cre01.g032250_4532.1.v6.1 annot-version=v6.1 assoLoc=4532_01_03781 org=Chlamydomonas.reinhardtii.CC-4532	183.799	173.836	203.921	207.455	190.445	169.453	167.02	194.204	162.974	201.563	205.412	205.538	1.02786	0.972142	0.991409	1.00859	1.06502	0.947631	0.934025	1.08605	0.911398	0.979945	1.14872	1.14943
Cre01.g032300	GBP1	11	Cre01.g032300_4532.1.p	Cre01.g032300_4532.1.p	pacid=52524205 transcript=Cre01.g032300_4532.1 locus=Cre01.g032300_4532 ID=Cre01.g032300_4532.1.v6.1 annot-version=v6.1 assoLoc=4532_01_03786 org=Chlamydomonas.reinhardtii.CC-4532	735.046	733.913	740.409	649.898	865.358	752.297	766.633	866.017	685.587	749.712	767.082	744.523	1.00077	0.999229	1.0651	0.934899	1.17819	1.02426	1.04378	1.17909	0.933432	1.07848	1.04439	1.01367
Cre01.g032450		3	Cre01.g032450_4532.1.p	Cre01.g032450_4532.1.p	pacid=52524101 transcript=Cre01.g032450_4532.1 locus=Cre01.g032450_4532 ID=Cre01.g032450_4532.1.v6.1 annot-version=v6.1 assoLoc=4532_01_03800 org=Chlamydomonas.reinhardtii.CC-4532	186.837	210.231	177.392	215.443	180.554	121.079	208.485	184.189	145.1	178.853	158.332	148.133	0.941083	1.05892	0.903137	1.09686	0.909436	0.609865	1.05012	0.927745	0.730857	0.910576	0.797506	0.746134
Cre01.g032500		2	Cre01.g032500_4532.1.p	Cre01.g032500_4532.1.p	pacid=52525433 transcript=Cre01.g032500_4532.1 locus=Cre01.g032500_4532 ID=Cre01.g032500_4532.1.v6.1 annot-version=v6.1 assoLoc=4532_01_03805 org=Chlamydomonas.reinhardtii.CC-4532	97.2345	99.2752	101.741	91.2761	64.3247	63.3324	98.6232	107.289	110.432	86.1551	98.509	116.027	0.989615	1.01038	1.05422	0.945783	0.654672	0.644573	1.00375	1.09195	1.12393	0.89272	1.00259	1.18088
Cre01.g032600		6	Cre01.g032600_4532.1.p	Cre01.g032600_4532.1.p	pacid=52524268 transcript=Cre01.g032600_4532.1 locus=Cre01.g032600_4532 ID=Cre01.g032600_4532.1.v6.1 annot-version=v6.1 assoLoc=4532_01_03815 org=Chlamydomonas.reinhardtii.CC-4532	262.725	269.499	269.681	275.963	265.039	252.912	264.176	224.416	199.313	278.44	228.658	194.33	0.987272	1.01273	0.988487	1.01151	0.995968	0.950397	0.992725	0.843314	0.748982	1.02059	0.859255	0.730256
Cre01.g032650	TAL1	15	Cre01.g032650_4532.1.p	Cre01.g032650_4532.1.p	pacid=52524173 transcript=Cre01.g032650_4532.1 locus=Cre01.g032650_4532 ID=Cre01.g032650_4532.1.v6.1 annot-version=v6.1 assoLoc=4532_01_03820 org=Chlamydomonas.reinhardtii.CC-4532	2177.5	1903.63	2052.26	2215.83	1608.5	1672.47	1940.86	1272.56	1928.96	147.876	2666.44	2498	1.06711	0.932894	0.961676	1.03832	0.788262	0.819611	0.951139	0.623631	0.945307	0.0692938	1.30672	1.22417
Cre01.g032700		4	Cre01.g032700_4532.1.p	Cre01.g032700_4532.1.p	pacid=52525900 transcript=Cre01.g032700_4532.1 locus=Cre01.g032700_4532 ID=Cre01.g032700_4532.1.v6.1 annot-version=v6.1 assoLoc=4532_01_03825 org=Chlamydomonas.reinhardtii.CC-4532	127.94	130.14	109.705	138.193	154.263	135.628	130.692	116.84	120.484	113.889	143.94	129.868	0.991476	1.00852	0.885082	1.11492	1.19547	1.05105	1.0128	0.905456	0.933695	0.918838	1.11547	1.00642
Cre01.g033000		4	Cre01.g033000_4532.1.p	Cre01.g033000_4532.1.p	pacid=52524655 transcript=Cre01.g033000_4532.1 locus=Cre01.g033000_4532 ID=Cre01.g033000_4532.1.v6.1 annot-version=v6.1 assoLoc=4532_01_03856 org=Chlamydomonas.reinhardtii.CC-4532	175.778	154.473	192.945	163.753	179.554	188.167	161.267	186.323	203.278	145.963	218.451	207.463	1.06451	0.935488	1.08184	0.91816	1.08738	1.13954	0.976633	1.12837	1.23105	0.818412	1.32294	1.2564
Cre01.g033350		2	Cre01.g033350_4532.1.p	Cre01.g033350_4532.1.p	pacid=52525069 transcript=Cre01.g033350_4532.1 locus=Cre01.g033350_4532 ID=Cre01.g033350_4532.1.v6.1 annot-version=v6.1 assoLoc=4532_01_03940 org=Chlamydomonas.reinhardtii.CC-4532	55.8233	64.3054	50.3199	55.8729	38.9793	29.2261	59.423	46.1752	50.3653	50.4654	58.2109	43.1252	0.929392	1.07061	0.947708	1.05229	0.648959	0.48658	0.989322	0.768762	0.838522	0.950449	0.969142	0.717983
Cre01.g033400	TIM9	6	Cre01.g033400_4532.1.p	Cre01.g033400_4532.1.p	pacid=52525077 transcript=Cre01.g033400_4532.1 locus=Cre01.g033400_4532 ID=Cre01.g033400_4532.1.v6.1 annot-version=v6.1 assoLoc=4532_01_03945 org=Chlamydomonas.reinhardtii.CC-4532	334.685	336.971	361.026	329.503	418.65	448.89	351.069	344.201	258.875	321.047	315.909	423.296	0.996596	1.0034	1.04565	0.954349	1.24662	1.33667	1.04538	1.02493	0.770856	0.929858	0.940687	1.26045
Cre01.g033550	PDI2	11	Cre01.g033550_4532.1.p	Cre01.g033550_4532.1.p	pacid=52523881 transcript=Cre01.g033550_4532.1 locus=Cre01.g033550_4532 ID=Cre01.g033550_4532.1.v6.1 annot-version=v6.1 assoLoc=4532_01_03965 org=Chlamydomonas.reinhardtii.CC-4532	1609.36	1694.5	1397.71	1732.43	1678.35	1832.98	1947.81	1451.06	1464.73	1638.24	1352.38	1547.39	0.97423	1.02577	0.893065	1.10693	1.01599	1.1096	1.17911	0.878403	0.886678	1.04675	0.818667	0.936716
Cre01.g033832		5	Cre01.g033832_4532.1.p	Cre01.g033832_4532.1.p	pacid=52525428 transcript=Cre01.g033832_4532.1 locus=Cre01.g033832_4532 ID=Cre01.g033832_4532.1.v6.1 annot-version=v6.1 assoLoc=4532_01_03991 org=Chlamydomonas.reinhardtii.CC-4532	336.275	313.926	382.941	325.462	256.515	345.907	300.31	280.95	300.054	440.367	310.857	272.307	1.03437	0.965628	1.08114	0.918861	0.789033	1.064	0.923745	0.864194	0.922958	1.24327	0.956187	0.837609
Cre01.g034000	IPB1	12	Cre01.g034000_4532.1.p	Cre01.g034000_4532.1.p	pacid=52525645 transcript=Cre01.g034000_4532.1 locus=Cre01.g034000_4532 ID=Cre01.g034000_4532.1.v6.1 annot-version=v6.1 assoLoc=4532_01_04006 org=Chlamydomonas.reinhardtii.CC-4532	796.812	849.001	666.196	758.701	698.678	636.708	899.395	730.565	816.683	887.857	630.166	702.754	0.96829	1.03171	0.93508	1.06492	0.849037	0.773731	1.09295	0.887786	0.992437	1.24621	0.765781	0.85399
Cre01.g034050		2	Cre01.g034050_4532.1.p	Cre01.g034050_4532.1.p	pacid=52525237 transcript=Cre01.g034050_4532.1 locus=Cre01.g034050_4532 ID=Cre01.g034050_4532.1.v6.1 annot-version=v6.1 assoLoc=4532_01_04010 org=Chlamydomonas.reinhardtii.CC-4532	82.6117	81.8031	72.4282	74.9509	83.7774	64.5419	78.6677	74.302	87.4471	73.4495	84.2041	87.8469	1.00492	0.995082	0.982883	1.01712	1.0191	0.785111	0.956942	0.903836	1.06374	0.996742	1.02429	1.0686
Cre01.g034100		5	Cre01.g034100_4532.1.p	Cre01.g034100_4532.1.p	pacid=52525393 transcript=Cre01.g034100_4532.1 locus=Cre01.g034100_4532 ID=Cre01.g034100_4532.1.v6.1 annot-version=v6.1 assoLoc=4532_01_04015 org=Chlamydomonas.reinhardtii.CC-4532	239.339	267.172	255.496	296.016	256.969	277.275	360.021	298.076	293.43	298.476	272.777	306.834	0.94505	1.05495	0.926529	1.07347	1.01466	1.09484	1.42157	1.17698	1.15863	1.08239	1.07708	1.21156
Cre01.g034150		4	Cre01.g034150_4532.1.p	Cre01.g034150_4532.1.p	pacid=52523971 transcript=Cre01.g034150_4532.1 locus=Cre01.g034150_4532 ID=Cre01.g034150_4532.1.v6.1 annot-version=v6.1 assoLoc=4532_01_04021 org=Chlamydomonas.reinhardtii.CC-4532	154.816	151.131	202.351	154.875	277.016	188.396	136.487	190.613	201.267	112.268	220.191	221.333	1.01204	0.987955	1.1329	0.867098	1.81088	1.23156	0.892226	1.24605	1.3157	0.628554	1.43941	1.44687
Cre01.g034300		3	Cre01.g034300_4532.1.p	Cre01.g034300_4532.1.p	pacid=52525349 transcript=Cre01.g034300_4532.1 locus=Cre01.g034300_4532 ID=Cre01.g034300_4532.1.v6.1 annot-version=v6.1 assoLoc=4532_01_04035 org=Chlamydomonas.reinhardtii.CC-4532	123.325	129.571	148.85	128.181	128.547	124.879	118.513	122.784	117.471	150.238	150.289	110.237	0.975302	1.0247	1.07461	0.925391	1.0166	0.987592	0.937247	0.971024	0.929006	1.08463	1.18854	0.871797
Cre01.g034380		3	Cre01.g034380_4532.1.p	Cre01.g034380_4532.1.p	pacid=52524780 transcript=Cre01.g034380_4532.1 locus=Cre01.g034380_4532 ID=Cre01.g034380_4532.1.v6.1 annot-version=v6.1 assoLoc=4532_01_04046 org=Chlamydomonas.reinhardtii.CC-4532	87.6007	70.7268	83.7947	79.7115	89.824	104.392	86.5236	89.6658	76.0636	95.5034	83.4116	63.639	1.10658	0.893424	1.02497	0.975027	1.13466	1.31868	1.09297	1.13266	0.960839	1.16819	1.05366	0.803891
Cre01.g034400	PGL1	8	Cre01.g034400_4532.1.p	Cre01.g034400_4532.1.p	pacid=52523668 transcript=Cre01.g034400_4532.1 locus=Cre01.g034400_4532 ID=Cre01.g034400_4532.1.v6.1 annot-version=v6.1 assoLoc=4532_01_04050 org=Chlamydomonas.reinhardtii.CC-4532	881.962	859.96	940.578	735.477	629.54	1123.74	922.278	997.86	1012.83	806.262	1159.08	983.136	1.01263	0.987369	1.12237	0.877629	0.722811	1.29023	1.05892	1.1457	1.16289	0.962095	1.33081	1.12879
Cre01.g034451		5	Cre01.g034451_4532.1.p	Cre01.g034451_4532.1.p	pacid=52524867 transcript=Cre01.g034451_4532.1 locus=Cre01.g034451_4532 ID=Cre01.g034451_4532.1.v6.1 annot-version=v6.1 assoLoc=4532_01_04055 org=Chlamydomonas.reinhardtii.CC-4532	135.67	161.472	172.447	172.087	158.326	209.251	125.502	122.017	115.276	157.391	143.449	156.53	0.913166	1.08683	1.00104	0.998955	1.06566	1.40842	0.844727	0.821271	0.775898	0.913646	0.965525	1.05357
Cre01.g034550		2	Cre01.g034550_4532.1.p	Cre01.g034550_4532.1.p	pacid=52525226 transcript=Cre01.g034550_4532.1 locus=Cre01.g034550_4532 ID=Cre01.g034550_4532.1.v6.1 annot-version=v6.1 assoLoc=4532_01_04066 org=Chlamydomonas.reinhardtii.CC-4532	111.805	118.561	123.264	111.393	73.6396	48.8037	104.772	131.82	148.576	101.605	145.706	161.12	0.970673	1.02933	1.05059	0.949411	0.639327	0.423706	0.909613	1.14444	1.28991	0.865987	1.265	1.39882
Cre01.g034600		3	Cre01.g034600_4532.1.p	Cre01.g034600_4532.1.p	pacid=52523634 transcript=Cre01.g034600_4532.1 locus=Cre01.g034600_4532 ID=Cre01.g034600_4532.1.v6.1 annot-version=v6.1 assoLoc=4532_01_04071 org=Chlamydomonas.reinhardtii.CC-4532	64.2989	82.2443	50.7388	98.7254	51.0041	68.9818	75.5272	21.4066	31.4444	177.082	39.4861	31.3482	0.877542	1.12246	0.678943	1.32106	0.696096	0.941453	1.03078	0.292154	0.429149	2.36956	0.5389	0.427836
Cre01.g034950		5	Cre01.g034950_4532.1.p	Cre01.g034950_4532.1.p	pacid=52524838 transcript=Cre01.g034950_4532.1 locus=Cre01.g034950_4532 ID=Cre01.g034950_4532.1.v6.1 annot-version=v6.1 assoLoc=4532_01_04106 org=Chlamydomonas.reinhardtii.CC-4532	470.684	474.164	499.144	440.404	488.352	464.599	469.039	486.074	395.527	538.355	409.455	409.11	0.996317	1.00368	1.06252	0.937481	1.03372	0.983436	0.992835	1.02889	0.837229	1.14599	0.866711	0.865981
Cre01.g035000		5	Cre01.g035000_4532.1.p	Cre01.g035000_4532.1.p	pacid=52525318 transcript=Cre01.g035000_4532.1 locus=Cre01.g035000_4532 ID=Cre01.g035000_4532.1.v6.1 annot-version=v6.1 assoLoc=4532_01_04110 org=Chlamydomonas.reinhardtii.CC-4532	242.888	249.059	219.041	217.223	261.827	194.735	194.087	177.79	206.075	221.473	246.622	194.733	0.987456	1.01254	1.00417	0.995833	1.06445	0.791691	0.789057	0.722801	0.837794	1.01532	1.00264	0.791683
Cre01.g035350		4	Cre01.g035350_4532.2.p	Cre01.g035350_4532.2.p	pacid=52524350 transcript=Cre01.g035350_4532.2 locus=Cre01.g035350_4532 ID=Cre01.g035350_4532.2.v6.1 annot-version=v6.1 assoLoc=4532_01_04146 org=Chlamydomonas.reinhardtii.CC-4532	145.831	154.969	129.203	146.422	169.698	126.823	194.143	140.844	180.695	108.503	194.633	191.559	0.969621	1.03038	0.937527	1.06247	1.12831	0.843238	1.29084	0.936463	1.20143	0.787323	1.2941	1.27366
Cre01.g035850		5	Cre01.g035850_4532.1.p	Cre01.g035850_4532.1.p	pacid=52524198 transcript=Cre01.g035850_4532.1 locus=Cre01.g035850_4532 ID=Cre01.g035850_4532.1.v6.1 annot-version=v6.1 assoLoc=4532_01_04201 org=Chlamydomonas.reinhardtii.CC-4532	265.768	260.653	266.488	264.521	231.45	200.244	279.299	279.54	291.535	265.753	269.325	261.042	1.00972	0.990283	1.0037	0.996296	0.879334	0.760775	1.06112	1.06204	1.10761	1.00094	1.02323	0.991761
Cre01.g036200		2	Cre01.g036200_4532.1.p	Cre01.g036200_4532.1.p	pacid=52524511 transcript=Cre01.g036200_4532.1 locus=Cre01.g036200_4532 ID=Cre01.g036200_4532.1.v6.1 annot-version=v6.1 assoLoc=4532_01_04235 org=Chlamydomonas.reinhardtii.CC-4532	150.453	124.409	117.436	117.927	179.162	85.3089	144.194	156.389	180.277	108.705	185.08	183.381	1.09475	0.905247	0.997914	1.00209	1.30365	0.62074	1.04921	1.13795	1.31176	0.923722	1.34671	1.33435
Cre01.g036400		3	Cre01.g036400_4532.1.p	Cre01.g036400_4532.1.p	pacid=52523662 transcript=Cre01.g036400_4532.1 locus=Cre01.g036400_4532 ID=Cre01.g036400_4532.1.v6.1 annot-version=v6.1 assoLoc=4532_01_04255 org=Chlamydomonas.reinhardtii.CC-4532	303.676	240.954	169.907	306.894	117.262	65.3019	199.549	234.356	320.447	175.761	219.986	364.162	1.11516	0.884836	0.712696	1.2873	0.430612	0.239803	0.732787	0.860606	1.17675	0.737251	0.807837	1.33728
Cre01.g036600		4	Cre01.g036600_4532.1.p	Cre01.g036600_4532.1.p	pacid=52524261 transcript=Cre01.g036600_4532.1 locus=Cre01.g036600_4532 ID=Cre01.g036600_4532.1.v6.1 annot-version=v6.1 assoLoc=4532_01_04276 org=Chlamydomonas.reinhardtii.CC-4532	159.585	125.249	170.004	104.024	237.935	256.787	209.867	237.39	129.323	236.409	214.002	152.896	1.12055	0.879453	1.24078	0.759222	1.67069	1.80306	1.47361	1.66687	0.908059	1.72544	1.50264	1.07358
Cre01.g036850	PDY1	6	Cre01.g036850_4532.1.p	Cre01.g036850_4532.1.p	pacid=52524846 transcript=Cre01.g036850_4532.1 locus=Cre01.g036850_4532 ID=Cre01.g036850_4532.1.v6.1 annot-version=v6.1 assoLoc=4532_01_04301 org=Chlamydomonas.reinhardtii.CC-4532	924.237	1012.64	1003.14	1024.37	988.539	769.358	924.673	1184.1	1022.88	884.906	945.027	1040.26	0.954358	1.04564	0.989529	1.01047	1.02076	0.794431	0.954808	1.22269	1.05622	0.872899	0.975826	1.07416
Cre01.g036950		4	Cre01.g036950_4532.1.p	Cre01.g036950_4532.1.p	pacid=52523989 transcript=Cre01.g036950_4532.1 locus=Cre01.g036950_4532 ID=Cre01.g036950_4532.1.v6.1 annot-version=v6.1 assoLoc=4532_01_04310 org=Chlamydomonas.reinhardtii.CC-4532	241.818	261.042	258.721	272.916	194.142	168.586	264.889	329.715	184.882	221.582	219.022	188.138	0.961771	1.03823	0.973299	1.0267	0.772151	0.670509	1.05353	1.31136	0.735322	0.833584	0.871105	0.748272
Cre01.g037150		2	Cre01.g037150_4532.1.p	Cre01.g037150_4532.1.p	pacid=52525539 transcript=Cre01.g037150_4532.1 locus=Cre01.g037150_4532 ID=Cre01.g037150_4532.1.v6.1 annot-version=v6.1 assoLoc=4532_01_04336 org=Chlamydomonas.reinhardtii.CC-4532	79.3491	59.1507	72.238	71.2019	46.9903	67.2327	53.0299	69.1	70.7894	79.109	48.6251	62.0362	1.14584	0.854163	1.00722	0.992777	0.678561	0.970871	0.765776	0.997835	1.02223	1.10303	0.702169	0.895831
Cre01.g037350		2	Cre01.g037350_4532.1.p	Cre01.g037350_4532.1.p	pacid=52524257 transcript=Cre01.g037350_4532.1 locus=Cre01.g037350_4532 ID=Cre01.g037350_4532.1.v6.1 annot-version=v6.1 assoLoc=4532_01_04356 org=Chlamydomonas.reinhardtii.CC-4532	97.863	90.2871	90.1056	100.841	100.267	114.763	98.1524	104.125	97.601	69.1515	105.208	105.492	1.04027	0.959735	0.943778	1.05622	1.06582	1.21991	1.04334	1.10683	1.03748	0.724302	1.11834	1.12136
Cre01.g037400		3	Cre01.g037400_4532.1.p	Cre01.g037400_4532.1.p	pacid=52525874 transcript=Cre01.g037400_4532.1 locus=Cre01.g037400_4532 ID=Cre01.g037400_4532.1.v6.1 annot-version=v6.1 assoLoc=4532_01_04361 org=Chlamydomonas.reinhardtii.CC-4532	175.241	182.977	187.814	180.604	195.992	168.358	168.818	172.02	177.454	178.902	163.947	171.928	0.978404	1.0216	1.01957	0.98043	1.09426	0.939975	0.942543	0.960421	0.99076	0.97119	0.915348	0.959907
Cre01.g037700		2	Cre01.g037700_4532.2.p	Cre01.g037700_4532.2.p	pacid=52524885 transcript=Cre01.g037700_4532.2 locus=Cre01.g037700_4532 ID=Cre01.g037700_4532.2.v6.1 annot-version=v6.1 assoLoc=4532_01_04390 org=Chlamydomonas.reinhardtii.CC-4532	96.8685	58.0471	101.354	87.182	182.232	280.131	203.945	198.762	160.756	113.826	130.089	139.527	1.2506	0.749403	1.07517	0.924831	2.35266	3.61656	2.63298	2.56607	2.0754	1.20747	1.67948	1.80133
Cre01.g037800		2	Cre01.g037800_4532.1.p	Cre01.g037800_4532.1.p	pacid=52523784 transcript=Cre01.g037800_4532.1 locus=Cre01.g037800_4532 ID=Cre01.g037800_4532.1.v6.1 annot-version=v6.1 assoLoc=4532_01_04400 org=Chlamydomonas.reinhardtii.CC-4532	114.784	113.935	99.7998	115.885	60.5016	36.8284	85.3596	98.4041	109.537	127.731	105.187	107.234	1.00371	0.996288	0.925423	1.07458	0.529047	0.322041	0.746415	0.86048	0.95783	1.18442	0.919792	0.937692
Cre01.g037850		4	Cre01.g037850_4532.1.p	Cre01.g037850_4532.1.p	pacid=52524801 transcript=Cre01.g037850_4532.1 locus=Cre01.g037850_4532 ID=Cre01.g037850_4532.1.v6.1 annot-version=v6.1 assoLoc=4532_01_04406 org=Chlamydomonas.reinhardtii.CC-4532	165.761	149.385	153.435	152.579	81.5695	123.486	126.258	151.356	183.309	129.628	114.378	176.686	1.05196	0.948037	1.0028	0.997203	0.517662	0.783675	0.801267	0.960545	1.16333	0.847203	0.725873	1.1213
Cre01.g038000		4	Cre01.g038000_4532.1.p	Cre01.g038000_4532.1.p	pacid=52524963 transcript=Cre01.g038000_4532.1 locus=Cre01.g038000_4532 ID=Cre01.g038000_4532.1.v6.1 annot-version=v6.1 assoLoc=4532_01_04421 org=Chlamydomonas.reinhardtii.CC-4532	59.635	60.0957	67.9055	70.7365	63.2435	67.7091	74.7193	57.4619	59.9304	55.98	72.3607	65.1025	0.996152	1.00385	0.979581	1.02042	1.05643	1.13102	1.24812	0.959852	1.00109	0.807547	1.20872	1.08748
Cre01.g038151		4	Cre01.g038151_4532.1.p	Cre01.g038151_4532.1.p	pacid=52523628 transcript=Cre01.g038151_4532.1 locus=Cre01.g038151_4532 ID=Cre01.g038151_4532.1.v6.1 annot-version=v6.1 assoLoc=4532_01_04440 org=Chlamydomonas.reinhardtii.CC-4532	110.862	108.458	113.328	118.668	121.661	122.871	156.179	108.618	124.012	176.883	112.933	101.704	1.01096	0.989039	0.976982	1.02302	1.10944	1.12047	1.42421	0.990498	1.13088	1.52488	1.02985	0.927448
Cre01.g038250		6	Cre01.g038250_4532.1.p	Cre01.g038250_4532.1.p	pacid=52523606 transcript=Cre01.g038250_4532.1 locus=Cre01.g038250_4532 ID=Cre01.g038250_4532.1.v6.1 annot-version=v6.1 assoLoc=4532_01_04451 org=Chlamydomonas.reinhardtii.CC-4532	210.02	290.944	314.243	308.782	404.541	617.427	203.967	230.081	123.233	461.364	205.833	178.516	0.838463	1.16154	1.00877	0.991235	1.61505	2.46496	0.814298	0.918553	0.491983	1.48104	0.821748	0.71269
Cre01.g038400	CRT2	25	Cre01.g038400_4532.1.p	Cre01.g038400_4532.1.p	pacid=52525798 transcript=Cre01.g038400_4532.1 locus=Cre01.g038400_4532 ID=Cre01.g038400_4532.1.v6.1 annot-version=v6.1 assoLoc=4532_01_04465 org=Chlamydomonas.reinhardtii.CC-4532	1399.33	1470.84	1317.93	1307.23	1461.69	1882.01	1872.25	1879.42	1679.83	1318.12	1252.63	1814.9	0.975085	1.02491	1.00408	0.995924	1.01854	1.31143	1.30463	1.30962	1.17054	1.00422	0.872861	1.26466
Cre01.g038600	FAD7	2	Cre01.g038600_4532.1.p	Cre01.g038600_4532.1.p	pacid=52524018 transcript=Cre01.g038600_4532.1 locus=Cre01.g038600_4532 ID=Cre01.g038600_4532.1.v6.1 annot-version=v6.1 assoLoc=4532_01_04485 org=Chlamydomonas.reinhardtii.CC-4532	84.28	63.3806	68.6981	70.6342	70.0725	87.4903	87.8341	55.7734	139.56	71.5445	145.618	82.1765	1.14154	0.858463	0.986104	1.0139	0.949102	1.18502	1.18968	0.755427	1.89028	1.02696	1.97233	1.11305
Cre01.g038650		2	Cre01.g038650_4532.1.p	Cre01.g038650_4532.1.p	pacid=52523869 transcript=Cre01.g038650_4532.1 locus=Cre01.g038650_4532 ID=Cre01.g038650_4532.1.v6.1 annot-version=v6.1 assoLoc=4532_01_04490 org=Chlamydomonas.reinhardtii.CC-4532	214.468	210.099	230.748	205.972	228.493	203.015	204.986	191.326	211.046	196.618	239.137	223.687	1.01029	0.98971	1.05673	0.943268	1.07636	0.956339	0.965624	0.901276	0.994171	0.90043	1.1265	1.05372
Cre01.g038750		2	Cre01.g038750_4532.1.p	Cre01.g038750_4532.1.p	pacid=52525241 transcript=Cre01.g038750_4532.1 locus=Cre01.g038750_4532 ID=Cre01.g038750_4532.1.v6.1 annot-version=v6.1 assoLoc=4532_01_04500 org=Chlamydomonas.reinhardtii.CC-4532	42.4811	60.4947	41.9123	72.3148	52.605	29.4628	33.7414	59.2734	42.2491	41.0286	37.6362	42.255	0.82507	1.17493	0.733842	1.26616	1.0217	0.572228	0.655327	1.15121	0.820564	0.718369	0.730972	0.820678
Cre01.g038850		8	Cre01.g038850_4532.1.p	Cre01.g038850_4532.1.p	pacid=52525243 transcript=Cre01.g038850_4532.1 locus=Cre01.g038850_4532 ID=Cre01.g038850_4532.1.v6.1 annot-version=v6.1 assoLoc=4532_01_04511 org=Chlamydomonas.reinhardtii.CC-4532	413.426	407.866	434.624	414.374	455.42	299.898	439.182	394.175	457.806	369.285	438.49	467.122	1.00677	0.99323	1.02385	0.976148	1.10903	0.730308	1.06949	0.95989	1.11484	0.869931	1.06781	1.13753
Cre01.g039200		2	Cre01.g039200_4532.1.p	Cre01.g039200_4532.1.p	pacid=52524940 transcript=Cre01.g039200_4532.1 locus=Cre01.g039200_4532 ID=Cre01.g039200_4532.1.v6.1 annot-version=v6.1 assoLoc=4532_01_04541 org=Chlamydomonas.reinhardtii.CC-4532	90.2269	91.8213	104.209	90.5958	67.3265	61.0129	81.0183	104.081	106.849	73.9694	100.68	105.566	0.991242	1.00876	1.06988	0.930119	0.739656	0.670294	0.890075	1.14344	1.17385	0.759421	1.10608	1.15976
Cre01.g039250	RPS2	12	Cre01.g039250_4532.1.p	Cre01.g039250_4532.1.p	pacid=52524016 transcript=Cre01.g039250_4532.1 locus=Cre01.g039250_4532 ID=Cre01.g039250_4532.1.v6.1 annot-version=v6.1 assoLoc=4532_01_04545 org=Chlamydomonas.reinhardtii.CC-4532	1035.92	868.668	1139.62	918.047	1228.47	1522.61	1132.19	1177.58	1008.52	1724.54	1407.37	1027.75	1.08782	0.912185	1.10768	0.892318	1.29001	1.59889	1.18891	1.23657	1.05904	1.67621	1.47787	1.07924
Cre01.g039300	RB47	11	Cre01.g039300_4532.1.p	Cre01.g039300_4532.1.p	pacid=52524107 transcript=Cre01.g039300_4532.1 locus=Cre01.g039300_4532 ID=Cre01.g039300_4532.1.v6.1 annot-version=v6.1 assoLoc=4532_01_04551 org=Chlamydomonas.reinhardtii.CC-4532	1895.91	1923.69	1777.37	1758.47	1814.3	1417.41	1970.23	2042.05	2090.06	1943.16	1913.24	1752.95	0.992727	1.00727	1.00535	0.994655	0.949995	0.742177	1.03164	1.06925	1.09439	1.09912	1.0018	0.917871
Cre01.g039350	NCR2	5	Cre01.g039350_4532.1.p	Cre01.g039350_4532.1.p	pacid=52524613 transcript=Cre01.g039350_4532.1 locus=Cre01.g039350_4532 ID=Cre01.g039350_4532.1.v6.1 annot-version=v6.1 assoLoc=4532_01_04556 org=Chlamydomonas.reinhardtii.CC-4532	140.968	138.056	152.198	161.748	180.105	180.064	161.079	166.053	136.466	157.984	134.815	118.782	1.01044	0.989564	0.969581	1.03042	1.29096	1.29067	1.15459	1.19024	0.978167	1.00644	0.966333	0.851411
Cre01.g039500		3	Cre01.g039500_4532.1.p	Cre01.g039500_4532.1.p	pacid=52524649 transcript=Cre01.g039500_4532.1 locus=Cre01.g039500_4532 ID=Cre01.g039500_4532.1.v6.1 annot-version=v6.1 assoLoc=4532_01_04570 org=Chlamydomonas.reinhardtii.CC-4532	57.8486	69.3783	51.7512	64.58	54.6221	29.7268	44.3994	94.7172	64.5938	37.5225	85.9374	94.3463	0.909377	1.09062	0.889722	1.11028	0.858656	0.467304	0.697956	1.48895	1.01541	0.645098	1.35093	1.48312
Cre01.g039750		4	Cre01.g039750_4532.1.p	Cre01.g039750_4532.1.p	pacid=52525776 transcript=Cre01.g039750_4532.1 locus=Cre01.g039750_4532 ID=Cre01.g039750_4532.1.v6.1 annot-version=v6.1 assoLoc=4532_01_04606 org=Chlamydomonas.reinhardtii.CC-4532	167.964	158.938	162.358	146.808	128.827	150.527	166.401	188.224	201.626	176.016	179.462	181.954	1.02761	0.972389	1.0503	0.949703	0.788169	0.92093	1.01805	1.15156	1.23356	1.13865	1.09796	1.1132
Cre01.g039850		3	Cre01.g039850_4532.1.p	Cre01.g039850_4532.1.p	pacid=52523719 transcript=Cre01.g039850_4532.1 locus=Cre01.g039850_4532 ID=Cre01.g039850_4532.1.v6.1 annot-version=v6.1 assoLoc=4532_01_04616 org=Chlamydomonas.reinhardtii.CC-4532	63.5993	67.8485	73.973	78.1771	81.4576	57.5236	99.1445	96.2815	93.4776	74.8761	106.537	109.346	0.967674	1.03233	0.972369	1.02763	1.23939	0.875231	1.5085	1.46494	1.42228	0.98424	1.62098	1.66372
Cre01.g039900		5	Cre01.g039900_4532.1.p	Cre01.g039900_4532.1.p	pacid=52523698 transcript=Cre01.g039900_4532.1 locus=Cre01.g039900_4532 ID=Cre01.g039900_4532.1.v6.1 annot-version=v6.1 assoLoc=4532_01_04621 org=Chlamydomonas.reinhardtii.CC-4532	219.839	214.979	220.027	222.885	317.085	364.607	327.149	249.545	281.268	286.206	316.929	239.032	1.01118	0.988823	0.993547	1.00645	1.45847	1.67706	1.50476	1.14781	1.29373	1.29238	1.45775	1.09946
Cre01.g040000	RPL26	11	Cre01.g040000_4532.1.p	Cre01.g040000_4532.1.p	pacid=52525679 transcript=Cre01.g040000_4532.1 locus=Cre01.g040000_4532 ID=Cre01.g040000_4532.1.v6.1 annot-version=v6.1 assoLoc=4532_01_04631 org=Chlamydomonas.reinhardtii.CC-4532	993.457	802.786	1029.73	814.449	1180.79	1072.13	1322.24	1157.07	1060.97	1010.5	1233.65	941.13	1.10615	0.89385	1.11674	0.883265	1.31473	1.19375	1.47223	1.28832	1.18132	1.09588	1.37359	1.04789
Cre01.g040100		2	Cre01.g040100_4532.1.p	Cre01.g040100_4532.1.p	pacid=52523577 transcript=Cre01.g040100_4532.1 locus=Cre01.g040100_4532 ID=Cre01.g040100_4532.1.v6.1 annot-version=v6.1 assoLoc=4532_01_04641 org=Chlamydomonas.reinhardtii.CC-4532	55.5747	39.1218	50.5534	41.8412	67.153	72.0984	37.865	37.9989	35.5524	53.4883	70.3873	34.5931	1.17374	0.826257	1.09429	0.905707	1.41828	1.52273	0.799713	0.802541	0.75087	1.15782	1.48659	0.73061
Cre01.g040200		3	Cre01.g040200_4532.1.p	Cre01.g040200_4532.1.p	pacid=52523939 transcript=Cre01.g040200_4532.1 locus=Cre01.g040200_4532 ID=Cre01.g040200_4532.1.v6.1 annot-version=v6.1 assoLoc=4532_01_04650 org=Chlamydomonas.reinhardtii.CC-4532	186.788	194.578	176.54	175.113	141.978	117.342	198.289	188.359	193.527	175.208	239.885	207.283	0.979573	1.02043	1.00406	0.995942	0.744576	0.615377	1.03989	0.987812	1.01491	0.996482	1.25803	1.08706
Cre01.g040250		6	Cre01.g040250_4532.1.p	Cre01.g040250_4532.1.p	pacid=52525723 transcript=Cre01.g040250_4532.1 locus=Cre01.g040250_4532 ID=Cre01.g040250_4532.1.v6.1 annot-version=v6.1 assoLoc=4532_01_04656 org=Chlamydomonas.reinhardtii.CC-4532	352.572	369.849	384.409	349.299	664.558	684.417	534.485	481.845	539.349	398.88	504.203	488.386	0.976085	1.02392	1.04785	0.952147	1.83981	1.89479	1.47971	1.33397	1.49317	1.0873	1.39587	1.35208
Cre01.g040300	DNJ9	2	Cre01.g040300_4532.1.p	Cre01.g040300_4532.1.p	pacid=52523486 transcript=Cre01.g040300_4532.1 locus=Cre01.g040300_4532 ID=Cre01.g040300_4532.1.v6.1 annot-version=v6.1 assoLoc=4532_01_04660 org=Chlamydomonas.reinhardtii.CC-4532	311.766	282.994	297.39	274.176	143.34	243.721	239.58	228.314	238.944	291.609	229.525	180.434	1.04838	0.951624	1.04061	0.959385	0.48201	0.819561	0.805636	0.767752	0.803497	1.02039	0.771824	0.606746
Cre01.g040400		3	Cre01.g040400_4532.1.p	Cre01.g040400_4532.1.p	pacid=52524851 transcript=Cre01.g040400_4532.1 locus=Cre01.g040400_4532 ID=Cre01.g040400_4532.1.v6.1 annot-version=v6.1 assoLoc=4532_01_04675 org=Chlamydomonas.reinhardtii.CC-4532	318.422	259.538	283.206	266.788	187.509	153.053	116.849	177.884	154.056	196.564	295.966	256.392	1.10188	0.898118	1.02985	0.970149	0.648865	0.529632	0.40435	0.615558	0.533103	0.714786	1.02417	0.887231
Cre01.g040500		2	Cre01.g040500_4532.1.p	Cre01.g040500_4532.1.p	pacid=52524916 transcript=Cre01.g040500_4532.1 locus=Cre01.g040500_4532 ID=Cre01.g040500_4532.1.v6.1 annot-version=v6.1 assoLoc=4532_01_04691 org=Chlamydomonas.reinhardtii.CC-4532	67.5067	62.4742	59.4444	58.3375	87.0254	93.11	68.3778	66.3396	71.4809	61.6807	64.8651	63.3319	1.03872	0.961283	1.0094	0.990602	1.33905	1.43267	1.05212	1.02076	1.09987	1.04737	0.998071	0.97448
Cre01.g040600		2	Cre01.g040600_4532.1.p	Cre01.g040600_4532.1.p	pacid=52523911 transcript=Cre01.g040600_4532.1 locus=Cre01.g040600_4532 ID=Cre01.g040600_4532.1.v6.1 annot-version=v6.1 assoLoc=4532_01_04701 org=Chlamydomonas.reinhardtii.CC-4532	156.649	150.722	131.551	140.879	93.0505	71.5823	114.682	132.685	163.025	168.122	161.64	131.563	1.01928	0.980717	0.96576	1.03424	0.605461	0.465771	0.746212	0.863354	1.06077	1.23424	1.05176	0.856053
Cre01.g041000		2	Cre01.g041000_4532.1.p	Cre01.g041000_4532.1.p	pacid=52524821 transcript=Cre01.g041000_4532.1 locus=Cre01.g041000_4532 ID=Cre01.g041000_4532.1.v6.1 annot-version=v6.1 assoLoc=4532_01_04740 org=Chlamydomonas.reinhardtii.CC-4532	199.916	181.847	185.297	189.637	164.641	90.0359	181.417	192.666	186.057	180.358	217.866	204.283	1.04733	0.95267	0.988425	1.01158	0.86253	0.471685	0.950417	1.00935	0.974725	0.962079	1.14137	1.07021
Cre01.g041100		4	Cre01.g041100_4532.1.p	Cre01.g041100_4532.1.p	pacid=52525275 transcript=Cre01.g041100_4532.1 locus=Cre01.g041100_4532 ID=Cre01.g041100_4532.1.v6.1 annot-version=v6.1 assoLoc=4532_01_04751 org=Chlamydomonas.reinhardtii.CC-4532	106.374	111.95	89.0672	93.4911	93.852	57.6312	94.6239	87.5516	106.839	108.897	96.1749	116.541	0.97446	1.02554	0.975767	1.02423	0.85975	0.527942	0.866821	0.802034	0.97872	1.19301	0.881029	1.0676
Cre01.g041450		5	Cre01.g041450_4532.1.p	Cre01.g041450_4532.1.p	pacid=52525004 transcript=Cre01.g041450_4532.1 locus=Cre01.g041450_4532 ID=Cre01.g041450_4532.1.v6.1 annot-version=v6.1 assoLoc=4532_01_04786 org=Chlamydomonas.reinhardtii.CC-4532	235.003	231.091	256.527	278.052	300.787	245.776	218.404	247.9	239.502	71.8705	240.723	246.825	1.00839	0.991607	0.959735	1.04027	1.29067	1.05462	0.937167	1.06373	1.0277	0.268886	1.03294	1.05912
Cre01.g041550		2	Cre01.g041550_4532.1.p	Cre01.g041550_4532.1.p	pacid=52523954 transcript=Cre01.g041550_4532.1 locus=Cre01.g041550_4532 ID=Cre01.g041550_4532.1.v6.1 annot-version=v6.1 assoLoc=4532_01_04795 org=Chlamydomonas.reinhardtii.CC-4532	63.8491	78.152	83.8844	67.3422	44.4635	37.1508	34.1426	29.7112	46.4642	40.3012	72.1483	65.7404	0.899276	1.10072	1.10939	0.890613	0.626242	0.523247	0.480878	0.418464	0.65442	0.532991	1.01617	0.925914
Cre01.g042550		6	Cre01.g042550_4532.1.p	Cre01.g042550_4532.1.p	pacid=52524335 transcript=Cre01.g042550_4532.1 locus=Cre01.g042550_4532 ID=Cre01.g042550_4532.1.v6.1 annot-version=v6.1 assoLoc=4532_01_04926 org=Chlamydomonas.reinhardtii.CC-4532	240.852	258.893	245.619	304.984	243.98	201.205	239.687	225.844	225.53	252.617	241.02	207.499	0.9639	1.0361	0.892182	1.10782	0.976418	0.805231	0.959237	0.903837	0.90258	0.917601	0.964572	0.83042
Cre01.g042750	ACH1	19	Cre01.g042750_4532.1.p	Cre01.g042750_4532.1.p	pacid=52523650 transcript=Cre01.g042750_4532.1 locus=Cre01.g042750_4532 ID=Cre01.g042750_4532.1.v6.1 annot-version=v6.1 assoLoc=4532_01_04945 org=Chlamydomonas.reinhardtii.CC-4532	800.541	806.165	740.252	862.628	608.493	498.795	727.31	685.511	892.677	244.959	832.359	886.891	0.9965	1.0035	0.923652	1.07635	0.757442	0.620891	0.905343	0.853312	1.11119	0.305649	1.03611	1.10399
Cre01.g042800	DVR1	9	Cre01.g042800_4532.1.p	Cre01.g042800_4532.1.p	pacid=52525415 transcript=Cre01.g042800_4532.1 locus=Cre01.g042800_4532 ID=Cre01.g042800_4532.1.v6.1 annot-version=v6.1 assoLoc=4532_01_04950 org=Chlamydomonas.reinhardtii.CC-4532	616.818	561.813	628.189	608.665	542.176	644.886	595.855	638.448	627.414	582.342	484.033	540.065	1.04667	0.953331	1.01579	0.984215	0.92001	1.0943	1.0111	1.08337	1.06465	0.94165	0.821348	0.916428
Cre01.g042850		2	Cre01.g042850_4532.1.p	Cre01.g042850_4532.1.p	pacid=52524242 transcript=Cre01.g042850_4532.1 locus=Cre01.g042850_4532 ID=Cre01.g042850_4532.1.v6.1 annot-version=v6.1 assoLoc=4532_01_04956 org=Chlamydomonas.reinhardtii.CC-4532	160.938	159.786	174.565	183.295	136.037	139.342	136.439	129.409	109.333	198.008	116.103	87.6199	1.00359	0.996408	0.975605	1.0244	0.848312	0.868922	0.850819	0.80698	0.681789	1.10662	0.724006	0.546388
Cre01.g043000		4	Cre01.g043000_4532.1.p	Cre01.g043000_4532.1.p	pacid=52523878 transcript=Cre01.g043000_4532.1 locus=Cre01.g043000_4532 ID=Cre01.g043000_4532.1.v6.1 annot-version=v6.1 assoLoc=4532_01_04971 org=Chlamydomonas.reinhardtii.CC-4532	231.055	209.176	231.144	165.757	97.5579	159.449	109.147	172.486	131.864	239.219	147.908	125.665	1.0497	0.950301	1.16474	0.835256	0.443212	0.724388	0.495862	0.783616	0.599067	1.20543	0.671956	0.570905
Cre01.g043300		2	Cre01.g043300_4532.1.p	Cre01.g043300_4532.1.p	pacid=52525411 transcript=Cre01.g043300_4532.1 locus=Cre01.g043300_4532 ID=Cre01.g043300_4532.1.v6.1 annot-version=v6.1 assoLoc=4532_01_05000 org=Chlamydomonas.reinhardtii.CC-4532	44.9826	56.0848	40.9892	49.0807	41.8704	43.8588	47.2286	33.672	52.6306	52.4853	48.2202	43.8948	0.890151	1.10985	0.910164	1.08984	0.828564	0.867912	0.934596	0.666328	1.0415	1.16543	0.954219	0.868624
Cre01.g043400		2	Cre01.g043400_4532.1.p	Cre01.g043400_4532.1.p	pacid=52525096 transcript=Cre01.g043400_4532.1 locus=Cre01.g043400_4532 ID=Cre01.g043400_4532.1.v6.1 annot-version=v6.1 assoLoc=4532_01_05010 org=Chlamydomonas.reinhardtii.CC-4532	27.4544	32.9797	30.2543	29.6938	33.3432	34.5169	38.4563	39.1417	30.545	35.3255	26.7468	30.7675	0.908573	1.09143	1.00935	0.99065	1.10346	1.1423	1.27267	1.29535	1.01085	1.17854	0.885156	1.01822
Cre01.g043450		4	Cre01.g043450_4532.1.p	Cre01.g043450_4532.1.p	pacid=52525594 transcript=Cre01.g043450_4532.1 locus=Cre01.g043450_4532 ID=Cre01.g043450_4532.1.v6.1 annot-version=v6.1 assoLoc=4532_01_05016 org=Chlamydomonas.reinhardtii.CC-4532	303.149	295.516	293.811	249.429	234.529	270.31	238.489	282.579	259.862	237.806	268.818	343.287	1.01275	0.98725	1.0817	0.918301	0.783507	0.903043	0.796736	0.94403	0.868138	0.87551	0.898058	1.14684
Cre01.g043750		4	Cre01.g043750_4532.10.p	Cre01.g043750_4532.10.p	pacid=52523839 transcript=Cre01.g043750_4532.10 locus=Cre01.g043750_4532 ID=Cre01.g043750_4532.10.v6.1 annot-version=v6.1 assoLoc=4532_01_05045 org=Chlamydomonas.reinhardtii.CC-4532	123.756	133.079	134.535	134.589	165.236	163.237	135.041	136.432	144.933	157.653	140.271	145.302	0.9637	1.0363	0.999799	1.0002	1.28671	1.27114	1.05158	1.06241	1.12861	1.1716	1.0923	1.13148
Cre01.g044400		2	Cre01.g044400_4532.1.p	Cre01.g044400_4532.1.p	pacid=52524344 transcript=Cre01.g044400_4532.1 locus=Cre01.g044400_4532 ID=Cre01.g044400_4532.1.v6.1 annot-version=v6.1 assoLoc=4532_01_05126 org=Chlamydomonas.reinhardtii.CC-4532	133.718	118.395	140.97	119.174	139.88	150.096	160.561	151.455	155.985	165.429	152.454	166.28	1.06078	0.939222	1.08378	0.916216	1.10966	1.1907	1.27372	1.20149	1.23742	1.27183	1.20941	1.31909
Cre01.g044600		10	Cre01.g044600_4532.1.p	Cre01.g044600_4532.1.p	pacid=52524212 transcript=Cre01.g044600_4532.1 locus=Cre01.g044600_4532 ID=Cre01.g044600_4532.1.v6.1 annot-version=v6.1 assoLoc=4532_01_05145 org=Chlamydomonas.reinhardtii.CC-4532	600.099	583.164	634.968	633.404	785.418	600.447	751.5	674.915	595.702	614.418	747.449	549.811	1.01431	0.985688	1.00123	0.998767	1.32755	1.0149	1.27022	1.14077	1.00688	0.968829	1.26337	0.929313
Cre01.g044650		11	Cre01.g044650_4532.1.p	Cre01.g044650_4532.1.p	pacid=52524608 transcript=Cre01.g044650_4532.1 locus=Cre01.g044650_4532 ID=Cre01.g044650_4532.1.v6.1 annot-version=v6.1 assoLoc=4532_01_05151 org=Chlamydomonas.reinhardtii.CC-4532	468.704	475.311	524.092	555.435	915.727	841.952	799.296	684.76	547.84	471.318	667.494	507.648	0.993001	1.007	0.970966	1.02903	1.94007	1.78377	1.6934	1.45074	1.16066	0.873194	1.41416	1.07551
Cre01.g044700		2	Cre01.g044700_4532.1.p	Cre01.g044700_4532.1.p	pacid=52525592 transcript=Cre01.g044700_4532.1 locus=Cre01.g044700_4532 ID=Cre01.g044700_4532.1.v6.1 annot-version=v6.1 assoLoc=4532_01_05156 org=Chlamydomonas.reinhardtii.CC-4532	62.0127	66.799	60.6013	57.9092	78.9622	73.968	62.731	76.4452	54.6371	67.9784	61.0416	77.7604	0.962843	1.03716	1.02272	0.977284	1.22601	1.14847	0.973995	1.18693	0.848325	1.14721	0.947765	1.20735
Cre01.g044750		3	Cre01.g044750_4532.1.p	Cre01.g044750_4532.1.p	pacid=52524915 transcript=Cre01.g044750_4532.1 locus=Cre01.g044750_4532 ID=Cre01.g044750_4532.1.v6.1 annot-version=v6.1 assoLoc=4532_01_05161 org=Chlamydomonas.reinhardtii.CC-4532	224.074	245.277	207.448	228.158	214.278	263.987	241.701	240.68	202.126	227.714	201.604	206.969	0.954825	1.04518	0.952457	1.04754	0.913082	1.1249	1.02994	1.02559	0.8613	1.0455	0.859076	0.881937
Cre01.g044800	PFL1	22	Cre01.g044800_4532.1.p	Cre01.g044800_4532.1.p	pacid=52524972 transcript=Cre01.g044800_4532.1 locus=Cre01.g044800_4532 ID=Cre01.g044800_4532.1.v6.1 annot-version=v6.1 assoLoc=4532_01_05165 org=Chlamydomonas.reinhardtii.CC-4532	1864.73	1974.6	2102.02	2123.7	2883.24	2118.25	2875.61	3846.29	3110.06	2355.63	2736.67	3066.7	0.971383	1.02862	0.99487	1.00513	1.50195	1.10345	1.49797	2.00363	1.62011	1.1149	1.4256	1.59752
Cre01.g044850		4	Cre01.g044850_4532.1.p	Cre01.g044850_4532.1.p	pacid=52523796 transcript=Cre01.g044850_4532.1 locus=Cre01.g044850_4532 ID=Cre01.g044850_4532.1.v6.1 annot-version=v6.1 assoLoc=4532_01_05170 org=Chlamydomonas.reinhardtii.CC-4532	245.635	239.849	245.725	271.922	167.073	222.117	203.799	173.079	156.376	290.247	164.932	169.269	1.01192	0.988082	0.949392	1.05061	0.688274	0.915033	0.83957	0.713016	0.644207	1.12141	0.679454	0.697321
Cre01.g045100		2	Cre01.g045100_4532.1.p	Cre01.g045100_4532.1.p	pacid=52524368 transcript=Cre01.g045100_4532.1 locus=Cre01.g045100_4532 ID=Cre01.g045100_4532.1.v6.1 annot-version=v6.1 assoLoc=4532_01_05196 org=Chlamydomonas.reinhardtii.CC-4532	127.999	140.293	148.053	171.292	175.034	109.171	127.694	120.994	119.75	163.34	112.86	102.159	0.954177	1.04582	0.927229	1.07277	1.3048	0.813822	0.951903	0.901958	0.892684	1.02297	0.841322	0.761551
Cre01.g045450		2	Cre01.g045450_4532.1.p	Cre01.g045450_4532.1.p	pacid=52524719 transcript=Cre01.g045450_4532.1 locus=Cre01.g045450_4532 ID=Cre01.g045450_4532.1.v6.1 annot-version=v6.1 assoLoc=4532_01_05240 org=Chlamydomonas.reinhardtii.CC-4532	61.5673	52.8741	59.678	62.6836	106.572	114.86	64.4878	94.0864	46.5101	80.7331	83.3804	63.8409	1.07596	0.924038	0.975437	1.02456	1.86247	2.00732	1.127	1.64427	0.812819	1.31958	1.45717	1.1157
Cre01.g045550	APE2,TPT3	4	Cre01.g045550_4532.1.p	Cre01.g045550_4532.1.p	pacid=52524807 transcript=Cre01.g045550_4532.1 locus=Cre01.g045550_4532 ID=Cre01.g045550_4532.1.v6.1 annot-version=v6.1 assoLoc=4532_01_05251 org=Chlamydomonas.reinhardtii.CC-4532	388.239	369.384	387.721	405.074	800.709	671.366	419.107	447.949	429.598	325.229	375.586	323.13	1.02489	0.975113	0.978112	1.02189	2.11374	1.7723	1.10637	1.18251	1.13407	0.820462	0.991485	0.85301
Cre01.g045600	SRR12	6	Cre01.g045600_4532.1.p	Cre01.g045600_4532.1.p	pacid=52525693 transcript=Cre01.g045600_4532.1 locus=Cre01.g045600_4532 ID=Cre01.g045600_4532.1.v6.1 annot-version=v6.1 assoLoc=4532_01_05256 org=Chlamydomonas.reinhardtii.CC-4532	125.227	109.147	107.771	129.096	143.137	187.69	146.488	106.623	108.978	99.6451	123.715	106.708	1.06861	0.931392	0.909971	1.09003	1.22144	1.60163	1.25004	0.909853	0.92995	0.841359	1.05571	0.910579
Cre01.g045640		6	Cre01.g045640_4532.1.p	Cre01.g045640_4532.1.p	pacid=52523870 transcript=Cre01.g045640_4532.1 locus=Cre01.g045640_4532 ID=Cre01.g045640_4532.1.v6.1 annot-version=v6.1 assoLoc=4532_01_05266 org=Chlamydomonas.reinhardtii.CC-4532	135.529	125.012	122.508	136.314	169.805	158.595	154.231	128.518	134.725	131.224	150.18	159.462	1.04037	0.959634	0.946658	1.05334	1.30348	1.21743	1.18393	0.986547	1.03419	1.01401	1.15283	1.22408
Cre01.g045700		2	Cre01.g045700_4532.1.p	Cre01.g045700_4532.1.p	pacid=52523562 transcript=Cre01.g045700_4532.1 locus=Cre01.g045700_4532 ID=Cre01.g045700_4532.1.v6.1 annot-version=v6.1 assoLoc=4532_01_05275 org=Chlamydomonas.reinhardtii.CC-4532	117.924	115.729	122.55	123.306	114.902	85.24	74.7199	115.749	83.4982	70.1664	80.3989	106.935	1.00939	0.990606	0.996925	1.00307	0.983527	0.729629	0.63958	0.990777	0.71472	0.570793	0.688191	0.915332
Cre01.g045902		4	Cre01.g045902_4532.1.p	Cre01.g045902_4532.1.p	pacid=52525484 transcript=Cre01.g045902_4532.1 locus=Cre01.g045902_4532 ID=Cre01.g045902_4532.1.v6.1 annot-version=v6.1 assoLoc=4532_01_05216 org=Chlamydomonas.reinhardtii.CC-4532	573.42	525.267	646.176	530.026	290.157	484.193	433.772	573.822	417.587	660.654	375.435	380.229	1.04383	0.956172	1.09875	0.90125	0.528189	0.881403	0.789619	1.04456	0.760156	1.12337	0.683425	0.692152
Cre01.g046237		2	Cre01.g046237_4532.1.p	Cre01.g046237_4532.1.p	pacid=52523561 transcript=Cre01.g046237_4532.1 locus=Cre01.g046237_4532 ID=Cre01.g046237_4532.1.v6.1 annot-version=v6.1 assoLoc=4532_01_05330 org=Chlamydomonas.reinhardtii.CC-4532	36.6678	24.159	28.4959	38.8254	22.3988	35.1809	34.7939	34.1363	28.4379	30.7084	29.5715	26.6412	1.20565	0.794354	0.846564	1.15344	0.736478	1.15676	1.14403	1.12241	0.935045	0.912294	0.972318	0.875969
Cre01.g046652		4	Cre01.g046652_4532.1.p	Cre01.g046652_4532.1.p	pacid=52524944 transcript=Cre01.g046652_4532.1 locus=Cre01.g046652_4532 ID=Cre01.g046652_4532.1.v6.1 annot-version=v6.1 assoLoc=4532_01_05230 org=Chlamydomonas.reinhardtii.CC-4532	517.831	486.386	581.131	502.199	370.484	476.111	553.864	838.515	606.112	581.025	409.012	658.23	1.03131	0.968687	1.07286	0.927139	0.737856	0.948223	1.10308	1.66999	1.20713	1.07266	0.814589	1.31093
Cre01.g046850		3	Cre01.g046850_4532.1.p	Cre01.g046850_4532.1.p	pacid=52525437 transcript=Cre01.g046850_4532.1 locus=Cre01.g046850_4532 ID=Cre01.g046850_4532.1.v6.1 annot-version=v6.1 assoLoc=4532_01_05395 org=Chlamydomonas.reinhardtii.CC-4532	104.771	150.159	136.901	125.012	60.2064	62.9544	96.1868	105.646	97.8034	98.0509	124.271	115.52	0.821959	1.17804	1.04539	0.954607	0.472337	0.493896	0.754613	0.828824	0.767296	0.748729	0.974942	0.906288
Cre01.g047229		5	Cre01.g047229_4532.1.p	Cre01.g047229_4532.1.p	pacid=52523739 transcript=Cre01.g047229_4532.1 locus=Cre01.g047229_4532 ID=Cre01.g047229_4532.1.v6.1 annot-version=v6.1 assoLoc=4532_01_05465 org=Chlamydomonas.reinhardtii.CC-4532	375.282	345.873	421.865	333.206	346.371	368.79	411.151	469.846	412.017	407.852	421.619	507.37	1.04078	0.95922	1.11742	0.882582	0.960601	1.02278	1.14026	1.30304	1.14266	1.0803	1.16929	1.4071
Cre01.g047550	RAB6,RABH1	3	Cre01.g047550_4532.1.p	Cre01.g047550_4532.1.p	pacid=52524747 transcript=Cre01.g047550_4532.1 locus=Cre01.g047550_4532 ID=Cre01.g047550_4532.1.v6.1 annot-version=v6.1 assoLoc=4532_01_05500 org=Chlamydomonas.reinhardtii.CC-4532	88.7669	103.379	76.9376	108.581	73.9562	66.4909	79.4541	85.6517	71.8395	89.5806	81.9752	77.8695	0.923953	1.07605	0.829433	1.17057	0.769792	0.692088	0.827018	0.891528	0.74776	0.965732	0.85326	0.810525
Cre01.g047700		7	Cre01.g047700_4532.1.p	Cre01.g047700_4532.1.p	pacid=52525053 transcript=Cre01.g047700_4532.1 locus=Cre01.g047700_4532 ID=Cre01.g047700_4532.1.v6.1 annot-version=v6.1 assoLoc=4532_01_05516 org=Chlamydomonas.reinhardtii.CC-4532	263.43	298.248	274.716	292.62	307.21	278.572	351.853	330.745	305.77	255.931	311.137	311.944	0.938011	1.06199	0.968442	1.03156	1.0939	0.991928	1.25286	1.1777	1.08877	0.90222	1.10788	1.11076
Cre01.g047750	RPL18A,RPL18a	12	Cre01.g047750_4532.1.p	Cre01.g047750_4532.1.p	pacid=52524595 transcript=Cre01.g047750_4532.1 locus=Cre01.g047750_4532 ID=Cre01.g047750_4532.1.v6.1 annot-version=v6.1 assoLoc=4532_01_05521 org=Chlamydomonas.reinhardtii.CC-4532	637.213	637.418	580.904	660.015	801.805	744.755	779.033	684.624	699.208	881.009	781.509	537.212	0.999839	1.00016	0.936248	1.06375	1.2581	1.16858	1.22237	1.07423	1.09711	1.41993	1.22625	0.842929
Cre01.g047800	GRX6	6	Cre01.g047800_4532.1.p	Cre01.g047800_4532.1.p	pacid=52524709 transcript=Cre01.g047800_4532.1 locus=Cre01.g047800_4532 ID=Cre01.g047800_4532.1.v6.1 annot-version=v6.1 assoLoc=4532_01_05525 org=Chlamydomonas.reinhardtii.CC-4532	493.386	463.766	452.916	396.835	305.635	321.937	456.844	558.407	600.655	433.057	554.441	618.603	1.03095	0.969054	1.066	0.934003	0.638634	0.672698	0.95459	1.16681	1.25509	1.01926	1.15852	1.29259
Cre01.g047850		2	Cre01.g047850_4532.1.p	Cre01.g047850_4532.1.p	pacid=52524136 transcript=Cre01.g047850_4532.1 locus=Cre01.g047850_4532 ID=Cre01.g047850_4532.1.v6.1 annot-version=v6.1 assoLoc=4532_01_05530 org=Chlamydomonas.reinhardtii.CC-4532	39.9577	38.953	37.1219	36.4372	39.7985	25.4399	42.8486	37.5856	45.1124	38.1594	50.3354	48.4423	1.01273	0.987268	1.00931	0.990692	1.0087	0.644777	1.086	0.952611	1.14338	1.03752	1.27576	1.22778
Cre01.g047950		2	Cre01.g047950_4532.1.p	Cre01.g047950_4532.1.p	pacid=52523715 transcript=Cre01.g047950_4532.1 locus=Cre01.g047950_4532 ID=Cre01.g047950_4532.1.v6.1 annot-version=v6.1 assoLoc=4532_01_05541 org=Chlamydomonas.reinhardtii.CC-4532	235.316	246.204	225.505	254.093	305.267	306.524	256.019	281.898	307.014	209.548	250.482	247.062	0.977388	1.02261	0.940392	1.05961	1.26793	1.27315	1.06338	1.17087	1.27519	0.873849	1.04038	1.02618
Cre01.g048050		3	Cre01.g048050_4532.1.p	Cre01.g048050_4532.1.p	pacid=52523593 transcript=Cre01.g048050_4532.1 locus=Cre01.g048050_4532 ID=Cre01.g048050_4532.1.v6.1 annot-version=v6.1 assoLoc=4532_01_05551 org=Chlamydomonas.reinhardtii.CC-4532	29.4902	20.8855	24.2498	23.9489	80.2622	239.156	43.4243	19.6595	25.6085	18.5585	49.7454	39.0355	1.17081	0.829189	1.00624	0.993757	3.18654	9.4949	1.72402	0.780515	1.0167	0.770083	1.97498	1.54977
Cre01.g048100		7	Cre01.g048100_4532.1.p	Cre01.g048100_4532.1.p	pacid=52524934 transcript=Cre01.g048100_4532.1 locus=Cre01.g048100_4532 ID=Cre01.g048100_4532.1.v6.1 annot-version=v6.1 assoLoc=4532_01_05556 org=Chlamydomonas.reinhardtii.CC-4532	738.369	750.157	744.14	856.957	610.454	634.494	712.301	641.817	742.858	797.713	745.009	759.327	0.992081	1.00792	0.929538	1.07046	0.820213	0.852513	0.957056	0.862352	0.998112	0.996458	1.001	1.02024
Cre01.g048150	HLA8	3	Cre01.g048150_4532.1.p	Cre01.g048150_4532.1.p	pacid=52525253 transcript=Cre01.g048150_4532.1 locus=Cre01.g048150_4532 ID=Cre01.g048150_4532.1.v6.1 annot-version=v6.1 assoLoc=4532_01_05566 org=Chlamydomonas.reinhardtii.CC-4532	379.719	339.026	355.587	277.846	394.829	550.16	481.464	428.791	336.851	319.257	529.104	429.436	1.05662	0.943383	1.12273	0.87727	1.09866	1.53089	1.33974	1.19317	0.937331	1.00802	1.4723	1.19496
Cre01.g048400		2	Cre01.g048400_4532.1.p	Cre01.g048400_4532.1.p	pacid=52524894 transcript=Cre01.g048400_4532.1 locus=Cre01.g048400_4532 ID=Cre01.g048400_4532.1.v6.1 annot-version=v6.1 assoLoc=4532_01_05591 org=Chlamydomonas.reinhardtii.CC-4532	309.159	331.996	312.73	338.717	314.992	385.637	317.416	363.65	288.034	316.634	415.673	418.381	0.964381	1.03562	0.960109	1.03989	0.982577	1.20294	0.990138	1.13436	0.898485	0.972094	1.29664	1.30509
Cre01.g048850		5	Cre01.g048850_4532.1.p	Cre01.g048850_4532.1.p	pacid=52524217 transcript=Cre01.g048850_4532.1 locus=Cre01.g048850_4532 ID=Cre01.g048850_4532.1.v6.1 annot-version=v6.1 assoLoc=4532_01_05636 org=Chlamydomonas.reinhardtii.CC-4532	219.178	230.583	200.168	238.829	291.583	174.838	236.659	275.979	363.834	215.363	313.423	372.141	0.974642	1.02536	0.911933	1.08807	1.29661	0.777471	1.05238	1.22723	1.6179	0.981159	1.39373	1.65484
Cre01.g048900	GTF1	2	Cre01.g048900_4532.1.p	Cre01.g048900_4532.1.p	pacid=52525225 transcript=Cre01.g048900_4532.1 locus=Cre01.g048900_4532 ID=Cre01.g048900_4532.1.v6.1 annot-version=v6.1 assoLoc=4532_01_05640 org=Chlamydomonas.reinhardtii.CC-4532	27.2212	22.5682	26.9181	27.941	36.0948	33.5031	24.213	29.4131	27.9282	28.4205	24.5923	26.9986	1.09345	0.906546	0.981354	1.01865	1.4499	1.34579	0.972617	1.1815	1.12185	1.03613	0.987853	1.08451
Cre01.g048950	PYR5	15	Cre01.g048950_4532.1.p	Cre01.g048950_4532.1.p	pacid=52523693 transcript=Cre01.g048950_4532.1 locus=Cre01.g048950_4532 ID=Cre01.g048950_4532.1.v6.1 annot-version=v6.1 assoLoc=4532_01_05645 org=Chlamydomonas.reinhardtii.CC-4532	483.977	459.176	485.919	459.407	679.688	577.12	565.271	496.063	464.104	553.505	528.334	466.676	1.0263	0.973704	1.02805	0.971955	1.44131	1.22381	1.19868	1.05192	0.984154	1.17104	1.12036	0.989608
Cre01.g049000		7	Cre01.g049000_4532.1.p	Cre01.g049000_4532.1.p	pacid=52524956 transcript=Cre01.g049000_4532.1 locus=Cre01.g049000_4532 ID=Cre01.g049000_4532.1.v6.1 annot-version=v6.1 assoLoc=4532_01_05651 org=Chlamydomonas.reinhardtii.CC-4532	543.642	448.323	522.76	388.381	391.705	565.096	472.784	588.878	502.471	453.216	586.413	618.727	1.09609	0.903909	1.14748	0.852516	0.789756	1.13935	0.953227	1.1873	1.01308	0.994832	1.18233	1.24748
Cre01.g049050		5	Cre01.g049050_4532.1.p	Cre01.g049050_4532.1.p	pacid=52525381 transcript=Cre01.g049050_4532.1 locus=Cre01.g049050_4532 ID=Cre01.g049050_4532.1.v6.1 annot-version=v6.1 assoLoc=4532_01_05656 org=Chlamydomonas.reinhardtii.CC-4532	475.786	465.052	447.564	455.104	343.35	223.229	461.121	487.854	508.567	503.088	477.192	503.605	1.01141	0.988591	0.991647	1.00835	0.729881	0.474532	0.980235	1.03706	1.08109	1.11467	1.0144	1.07055
Cre01.g049132		3	Cre01.g049132_4532.1.p	Cre01.g049132_4532.1.p	pacid=52525148 transcript=Cre01.g049132_4532.1 locus=Cre01.g049132_4532 ID=Cre01.g049132_4532.1.v6.1 annot-version=v6.1 assoLoc=4532_01_05665 org=Chlamydomonas.reinhardtii.CC-4532	174.32	147.935	180.581	162.059	170.898	168.188	116.658	146.813	113.206	173.249	134.906	107.375	1.08188	0.918124	1.05406	0.945943	1.06064	1.04382	0.72401	0.91116	0.702586	1.01126	0.837262	0.666398
Cre01.g049500	COX2B	3	Cre01.g049500_4532.1.p	Cre01.g049500_4532.1.p	pacid=52523896 transcript=Cre01.g049500_4532.1 locus=Cre01.g049500_4532 ID=Cre01.g049500_4532.1.v6.1 annot-version=v6.1 assoLoc=4532_01_05700 org=Chlamydomonas.reinhardtii.CC-4532	208.975	161.769	248.699	165.545	251.277	246.504	227.487	208.066	136.964	175.249	163.591	281.976	1.12733	0.872672	1.20074	0.799263	1.35553	1.32978	1.22719	1.12242	0.73886	0.846115	0.882501	1.52114
Cre01.g049550		7	Cre01.g049550_4532.1.p	Cre01.g049550_4532.1.p	pacid=52525779 transcript=Cre01.g049550_4532.1 locus=Cre01.g049550_4532 ID=Cre01.g049550_4532.1.v6.1 annot-version=v6.1 assoLoc=4532_01_05706 org=Chlamydomonas.reinhardtii.CC-4532	800.815	827.037	709.131	710.165	488.199	424.649	538.856	575.071	637.837	795.011	799.578	699.088	0.983892	1.01611	0.999271	1.00073	0.599808	0.521729	0.662045	0.70654	0.783655	1.12029	0.982372	0.858909
Cre01.g049900		3	Cre01.g049900_4532.1.p	Cre01.g049900_4532.1.p	pacid=52524245 transcript=Cre01.g049900_4532.1 locus=Cre01.g049900_4532 ID=Cre01.g049900_4532.1.v6.1 annot-version=v6.1 assoLoc=4532_01_05751 org=Chlamydomonas.reinhardtii.CC-4532	111.675	108.448	116.486	115.403	88.9773	142.098	101.023	107.719	95.9197	113.315	115.742	89.5545	1.01466	0.98534	1.00467	0.99533	0.808433	1.29108	0.917878	0.978716	0.87151	0.977321	1.05161	0.813677
Cre01.g049950	SPO,VLE1	9	Cre01.g049950_4532.1.p	Cre01.g049950_4532.1.p	pacid=52525348 transcript=Cre01.g049950_4532.1 locus=Cre01.g049950_4532 ID=Cre01.g049950_4532.1.v6.1 annot-version=v6.1 assoLoc=4532_01_05755 org=Chlamydomonas.reinhardtii.CC-4532	241.739	252.8	115.571	294.275	235.372	491.613	767.289	302.768	534.239	303.24	380.212	453.032	0.977634	1.02237	0.563973	1.43603	0.951884	1.98817	3.10305	1.22445	2.16055	1.47978	1.53764	1.83214
Cre01.g050000		2	Cre01.g050000_4532.1.p	Cre01.g050000_4532.1.p	pacid=52523854 transcript=Cre01.g050000_4532.1 locus=Cre01.g050000_4532 ID=Cre01.g050000_4532.1.v6.1 annot-version=v6.1 assoLoc=4532_01_05760 org=Chlamydomonas.reinhardtii.CC-4532	82.7548	98.4751	100.809	95.2004	76.5814	62.5321	110.206	85.6884	103.277	92.2342	96.1275	82.0487	0.913258	1.08674	1.02861	0.971386	0.84513	0.690086	1.2162	0.945632	1.13973	0.94112	1.06083	0.905465
Cre01.g050100		9	Cre01.g050100_4532.1.p	Cre01.g050100_4532.1.p	pacid=52524278 transcript=Cre01.g050100_4532.1 locus=Cre01.g050100_4532 ID=Cre01.g050100_4532.1.v6.1 annot-version=v6.1 assoLoc=4532_01_05770 org=Chlamydomonas.reinhardtii.CC-4532	579.082	562.07	531.334	527.907	307.532	381.625	506.813	518.485	585.057	591.044	498.603	509.696	1.01491	0.985092	1.00324	0.996765	0.538985	0.668842	0.888248	0.908705	1.02538	1.11598	0.873859	0.893301
Cre01.g050150		5	Cre01.g050150_4532.1.p	Cre01.g050150_4532.1.p	pacid=52523630 transcript=Cre01.g050150_4532.1 locus=Cre01.g050150_4532 ID=Cre01.g050150_4532.1.v6.1 annot-version=v6.1 assoLoc=4532_01_05775 org=Chlamydomonas.reinhardtii.CC-4532	405.716	397.196	351.894	374.476	464.07	457.505	463.141	355.081	424.917	268.212	450.88	419.684	1.01061	0.989389	0.968911	1.03109	1.15597	1.13961	1.15365	0.884483	1.05844	0.7385	1.12311	1.0454
Cre01.g050550		3	Cre01.g050550_4532.1.p	Cre01.g050550_4532.1.p	pacid=52523485 transcript=Cre01.g050550_4532.1 locus=Cre01.g050550_4532 ID=Cre01.g050550_4532.1.v6.1 annot-version=v6.1 assoLoc=4532_01_05816 org=Chlamydomonas.reinhardtii.CC-4532	257.005	436.627	386.002	437.522	315.01	291.64	261.747	330.048	383.451	238.136	357.279	413.811	0.741041	1.25896	0.93744	1.06256	0.908291	0.840907	0.754714	0.951652	1.10563	0.578334	1.03017	1.19317
Cre01.g050600		4	Cre01.g050600_4532.1.p	Cre01.g050600_4532.1.p	pacid=52525545 transcript=Cre01.g050600_4532.1 locus=Cre01.g050600_4532 ID=Cre01.g050600_4532.1.v6.1 annot-version=v6.1 assoLoc=4532_01_05820 org=Chlamydomonas.reinhardtii.CC-4532	256.419	245.105	257.962	276.877	290.657	248.299	299.735	257.058	310.4	251.232	296.1	319.363	1.02256	0.977441	0.964634	1.03537	1.1591	0.990178	1.1953	1.02511	1.23783	0.939468	1.1808	1.27357
Cre01.g050850		11	Cre01.g050850_4532.1.p	Cre01.g050850_4532.1.p	pacid=52525079 transcript=Cre01.g050850_4532.1 locus=Cre01.g050850_4532 ID=Cre01.g050850_4532.1.v6.1 annot-version=v6.1 assoLoc=4532_01_05851 org=Chlamydomonas.reinhardtii.CC-4532	330.046	323.082	348.089	365.259	409.352	321.701	347.008	345.289	366.878	415.393	306.289	343.345	1.01066	0.989337	0.97593	1.02407	1.25351	0.985109	1.0626	1.05734	1.12345	1.16463	0.937914	1.05139
Cre01.g050950		17	Cre01.g050950_4532.1.p	Cre01.g050950_4532.1.p	pacid=52525461 transcript=Cre01.g050950_4532.1 locus=Cre01.g050950_4532 ID=Cre01.g050950_4532.1.v6.1 annot-version=v6.1 assoLoc=4532_01_05860 org=Chlamydomonas.reinhardtii.CC-4532	803.66	714.454	750.251	568.499	702.105	691.775	894.338	1060.94	1088.18	927.311	727.726	1003.11	1.05876	0.941239	1.13782	0.862179	0.92497	0.911361	1.17822	1.39771	1.43359	1.40635	0.958724	1.32152
Cre01.g051100		5	Cre01.g051100_4532.1.p	Cre01.g051100_4532.1.p	pacid=52523791 transcript=Cre01.g051100_4532.1 locus=Cre01.g051100_4532 ID=Cre01.g051100_4532.1.v6.1 annot-version=v6.1 assoLoc=4532_01_05875 org=Chlamydomonas.reinhardtii.CC-4532	219.886	222.345	220.8	201.85	162.544	154.245	186.321	181.554	201.655	212.918	238.6	236.365	0.99444	1.00556	1.04484	0.955164	0.735109	0.697577	0.842641	0.821082	0.911989	1.00754	1.07907	1.06897
Cre01.g051300		2	Cre01.g051300_4532.1.p	Cre01.g051300_4532.1.p	pacid=52525180 transcript=Cre01.g051300_4532.1 locus=Cre01.g051300_4532 ID=Cre01.g051300_4532.1.v6.1 annot-version=v6.1 assoLoc=4532_01_05901 org=Chlamydomonas.reinhardtii.CC-4532	94.8906	80.6132	96.3324	70.2044	100.249	70.5604	63.6567	79.034	87.7465	79.2802	83.9925	110.118	1.08135	0.918649	1.15689	0.84311	1.14241	0.80409	0.725417	0.900653	0.999938	0.952104	0.957159	1.25488
Cre01.g051350		2	Cre01.g051350_4532.1.p	Cre01.g051350_4532.1.p	pacid=52525300 transcript=Cre01.g051350_4532.1 locus=Cre01.g051350_4532 ID=Cre01.g051350_4532.1.v6.1 annot-version=v6.1 assoLoc=4532_01_05906 org=Chlamydomonas.reinhardtii.CC-4532	104.689	86.6648	94.166	62.1394	75.5462	75.408	75.8779	134.007	120.098	99.9065	115.03	121.735	1.09419	0.905807	1.2049	0.795102	0.789597	0.788153	0.793064	1.40062	1.25525	1.27835	1.20228	1.27236
Cre01.g051500	ULP1,LUP1	7	Cre01.g051500_4532.1.p	Cre01.g051500_4532.1.p	pacid=52523672 transcript=Cre01.g051500_4532.1 locus=Cre01.g051500_4532 ID=Cre01.g051500_4532.1.v6.1 annot-version=v6.1 assoLoc=4532_01_05920 org=Chlamydomonas.reinhardtii.CC-4532	653.914	427.935	540.384	423.296	480.916	393.471	696.374	599.413	676.053	434.957	644.521	812.472	1.20888	0.791118	1.1215	0.878499	0.889063	0.727405	1.28738	1.10813	1.24981	0.9027	1.19152	1.50201
Cre01.g051800		3	Cre01.g051800_4532.1.p	Cre01.g051800_4532.1.p	pacid=52524025 transcript=Cre01.g051800_4532.1 locus=Cre01.g051800_4532 ID=Cre01.g051800_4532.1.v6.1 annot-version=v6.1 assoLoc=4532_01_06016 org=Chlamydomonas.reinhardtii.CC-4532	84.9348	83.88	79.7171	91.3861	38.7003	38.8671	67.2952	64.6588	75.6272	57.1044	55.7853	67.5974	1.00625	0.993752	0.931801	1.0682	0.458494	0.46047	0.797267	0.766032	0.895978	0.667485	0.660905	0.800847
Cre01.g051900	RIP1	2	Cre01.g051900_4532.1.p	Cre01.g051900_4532.1.p	pacid=52524126 transcript=Cre01.g051900_4532.1 locus=Cre01.g051900_4532 ID=Cre01.g051900_4532.1.v6.1 annot-version=v6.1 assoLoc=4532_01_06031 org=Chlamydomonas.reinhardtii.CC-4532	318.549	309.363	320.855	355.976	298.245	504.037	333.387	306.552	245.811	235.187	208.908	376.697	1.01463	0.985371	0.94811	1.05189	0.949958	1.60544	1.06189	0.976417	0.782947	0.694965	0.665405	1.19984
Cre01.g051950		4	Cre01.g051950_4532.1.p	Cre01.g051950_4532.1.p	pacid=52523697 transcript=Cre01.g051950_4532.1 locus=Cre01.g051950_4532 ID=Cre01.g051950_4532.1.v6.1 annot-version=v6.1 assoLoc=4532_01_06036 org=Chlamydomonas.reinhardtii.CC-4532	204.123	200.394	175.87	222.506	256.124	235.586	232.282	166.186	155.422	272.403	165.682	139.747	1.00922	0.990782	0.882935	1.11707	1.26632	1.16478	1.14844	0.821652	0.768432	1.36757	0.81916	0.690933
Cre01.g052000		6	Cre01.g052000_4532.1.p	Cre01.g052000_4532.1.p	pacid=52525423 transcript=Cre01.g052000_4532.1 locus=Cre01.g052000_4532 ID=Cre01.g052000_4532.1.v6.1 annot-version=v6.1 assoLoc=4532_01_06041 org=Chlamydomonas.reinhardtii.CC-4532	762.181	697.722	727.453	678.523	599.092	522.16	750.752	800.392	742.319	743.341	760.186	701.635	1.04415	0.955847	1.0348	0.965199	0.820729	0.715335	1.0285	1.0965	1.01694	1.0574	1.04142	0.961208
Cre01.g052100	PRPL18	6	Cre01.g052100_4532.1.p	Cre01.g052100_4532.1.p	pacid=52524273 transcript=Cre01.g052100_4532.1 locus=Cre01.g052100_4532 ID=Cre01.g052100_4532.1.v6.1 annot-version=v6.1 assoLoc=4532_01_06050 org=Chlamydomonas.reinhardtii.CC-4532	617.899	519.91	546.032	420.732	329.113	436.888	627.328	602.026	733.167	606.581	671.604	643.973	1.08612	0.913879	1.12961	0.870392	0.578503	0.767946	1.10269	1.05822	1.28873	1.25487	1.18052	1.13195
Cre01.g052200		4	Cre01.g052200_4532.1.p	Cre01.g052200_4532.1.p	pacid=52525102 transcript=Cre01.g052200_4532.1 locus=Cre01.g052200_4532 ID=Cre01.g052200_4532.1.v6.1 annot-version=v6.1 assoLoc=4532_01_06060 org=Chlamydomonas.reinhardtii.CC-4532	123.415	103.958	123.365	97.8502	104.868	109.715	92.7107	97.1949	103.858	135.697	134.645	83.024	1.08557	0.914427	1.11534	0.884661	0.922431	0.965066	0.815494	0.854938	0.913547	1.22683	1.18435	0.730289
Cre01.g052250		3	Cre01.g052250_4532.1.p	Cre01.g052250_4532.1.p	pacid=52525538 transcript=Cre01.g052250_4532.1 locus=Cre01.g052250_4532 ID=Cre01.g052250_4532.1.v6.1 annot-version=v6.1 assoLoc=4532_01_06065 org=Chlamydomonas.reinhardtii.CC-4532	205.772	183.109	266.641	203.882	313.52	235.269	239.741	313.185	263.864	237.677	291.574	300.255	1.05828	0.941723	1.13338	0.866619	1.61242	1.20998	1.23298	1.6107	1.35704	1.01027	1.49955	1.5442
Cre01.g052300		2	Cre01.g052300_4532.1.p	Cre01.g052300_4532.1.p	pacid=52525609 transcript=Cre01.g052300_4532.1 locus=Cre01.g052300_4532 ID=Cre01.g052300_4532.1.v6.1 annot-version=v6.1 assoLoc=4532_01_06071 org=Chlamydomonas.reinhardtii.CC-4532	165.036	160.332	142.29	160.79	104.069	116.527	189.079	130.89	151.131	179.991	135.526	159.973	1.01446	0.985543	0.93896	1.06104	0.6397	0.716278	1.16225	0.804566	0.928985	1.18775	0.833063	0.983336
Cre01.g053000		5	Cre01.g053000_4532.1.p	Cre01.g053000_4532.1.p	pacid=52525521 transcript=Cre01.g053000_4532.1 locus=Cre01.g053000_4532 ID=Cre01.g053000_4532.1.v6.1 annot-version=v6.1 assoLoc=4532_01_06141 org=Chlamydomonas.reinhardtii.CC-4532	82.0158	148.721	82.2968	328.191	111.835	228.83	256.329	123.268	133.79	266.861	215.592	172.138	0.710904	1.2891	0.400971	1.59903	0.969373	1.98347	2.22183	1.06847	1.15968	1.30021	1.86873	1.49207
Cre01.g053288		2	Cre01.g053288_4532.1.p	Cre01.g053288_4532.1.p	pacid=52524143 transcript=Cre01.g053288_4532.1 locus=Cre01.g053288_4532 ID=Cre01.g053288_4532.1.v6.1 annot-version=v6.1 assoLoc=4532_01_06166 org=Chlamydomonas.reinhardtii.CC-4532	52.6349	54.4357	45.6907	45.725	58.3994	52.4128	48.8219	43.9469	60.7537	49.8449	75.3436	70.4926	0.983181	1.01682	0.999625	1.00038	1.09086	0.979033	0.911957	0.820896	1.13483	1.09051	1.40736	1.31675
Cre01.g053450		2	Cre01.g053450_4532.1.p	Cre01.g053450_4532.1.p	pacid=52524499 transcript=Cre01.g053450_4532.1 locus=Cre01.g053450_4532 ID=Cre01.g053450_4532.1.v6.1 annot-version=v6.1 assoLoc=4532_01_06180 org=Chlamydomonas.reinhardtii.CC-4532	81.7215	85.7761	92.3573	87.3952	89.5965	64.9471	54.8032	78.9874	59.5436	84.4997	96.7936	87.2963	0.975793	1.02421	1.02761	0.972395	1.06982	0.775499	0.654376	0.943147	0.710979	0.940178	1.15576	1.04236
Cre01.g053600		3	Cre01.g053600_4532.1.p	Cre01.g053600_4532.1.p	pacid=52525842 transcript=Cre01.g053600_4532.1 locus=Cre01.g053600_4532 ID=Cre01.g053600_4532.1.v6.1 annot-version=v6.1 assoLoc=4532_01_06195 org=Chlamydomonas.reinhardtii.CC-4532	104.472	120.225	101.981	129.955	90.6331	155.891	138.077	116.183	74.7318	97.7386	58.3568	134.1	0.929892	1.07011	0.879389	1.12061	0.806714	1.38757	1.22901	1.03413	0.665178	0.842807	0.519427	1.19361
Cre01.g054000		2	Cre01.g054000_4532.1.p	Cre01.g054000_4532.1.p	pacid=52524524 transcript=Cre01.g054000_4532.1 locus=Cre01.g054000_4532 ID=Cre01.g054000_4532.1.v6.1 annot-version=v6.1 assoLoc=4532_01_06236 org=Chlamydomonas.reinhardtii.CC-4532	50.0618	51.8201	70.4351	49.2387	82.9125	88.5746	62.8342	79.1319	54.0939	63.6645	82.0409	59.2345	0.982742	1.01726	1.17712	0.822882	1.62762	1.73877	1.23347	1.5534	1.06189	1.06397	1.61051	1.16281
Cre01.g054100		3	Cre01.g054100_4532.1.p	Cre01.g054100_4532.1.p	pacid=52525410 transcript=Cre01.g054100_4532.1 locus=Cre01.g054100_4532 ID=Cre01.g054100_4532.1.v6.1 annot-version=v6.1 assoLoc=4532_01_06246 org=Chlamydomonas.reinhardtii.CC-4532	87.4857	93.3841	87.8196	104.085	56.9174	48.3849	84.3891	73.4109	84.2834	91.3367	106.849	88.1699	0.967389	1.03261	0.915242	1.08476	0.629374	0.535025	0.933147	0.811754	0.931979	0.951897	1.1815	0.974954
Cre01.g054150		3	Cre01.g054150_4532.1.p	Cre01.g054150_4532.1.p	pacid=52523907 transcript=Cre01.g054150_4532.1 locus=Cre01.g054150_4532 ID=Cre01.g054150_4532.1.v6.1 annot-version=v6.1 assoLoc=4532_01_06251 org=Chlamydomonas.reinhardtii.CC-4532	84.3814	75.8509	72.5	72.9539	51.0501	74.0303	58.0587	67.2081	63.555	57.9934	65.3674	73.072	1.05324	0.946762	0.996879	1.00312	0.637201	0.924037	0.724682	0.838883	0.793286	0.797413	0.815908	0.912076
Cre01.g054500		12	Cre01.g054500_4532.1.p	Cre01.g054500_4532.1.p	pacid=52525233 transcript=Cre01.g054500_4532.1 locus=Cre01.g054500_4532 ID=Cre01.g054500_4532.1.v6.1 annot-version=v6.1 assoLoc=4532_01_06280 org=Chlamydomonas.reinhardtii.CC-4532	840.483	833.002	910.764	991.253	577.003	495.008	643.338	824.285	634.818	1123.95	611.348	474.572	1.00447	0.99553	0.957682	1.04232	0.689583	0.591589	0.76886	0.985112	0.758678	1.18185	0.730629	0.567166
Cre01.g054800		15	Cre01.g054800_4532.1.p	Cre01.g054800_4532.1.p	pacid=52524995 transcript=Cre01.g054800_4532.1 locus=Cre01.g054800_4532 ID=Cre01.g054800_4532.1.v6.1 annot-version=v6.1 assoLoc=4532_01_06310 org=Chlamydomonas.reinhardtii.CC-4532	745.11	847.866	739.992	891.322	679.263	613.161	733.687	586.34	796.677	609.772	804.01	815.439	0.935494	1.06451	0.907234	1.09277	0.852823	0.769831	0.921153	0.736157	1.00024	0.747584	1.00944	1.02379
Cre01.g054850		8	Cre01.g054850_4532.1.p	Cre01.g054850_4532.1.p	pacid=52523578 transcript=Cre01.g054850_4532.1 locus=Cre01.g054850_4532 ID=Cre01.g054850_4532.1.v6.1 annot-version=v6.1 assoLoc=4532_01_06316 org=Chlamydomonas.reinhardtii.CC-4532	220.287	202.731	227.751	195.924	258.759	403.313	218.601	348.613	235.618	232.941	255.991	270.043	1.0415	0.958498	1.07512	0.924879	1.22339	1.90684	1.03353	1.64822	1.11399	1.09962	1.21031	1.27674
Cre01.g054900		2	Cre01.g054900_4532.1.p	Cre01.g054900_4532.1.p	pacid=52525354 transcript=Cre01.g054900_4532.1 locus=Cre01.g054900_4532 ID=Cre01.g054900_4532.1.v6.1 annot-version=v6.1 assoLoc=4532_01_06321 org=Chlamydomonas.reinhardtii.CC-4532	36.7739	33.5301	37.3365	23.1084	53.6896	55.4239	53.4	50.7482	54.288	32.2055	49.3018	42.2907	1.04614	0.95386	1.23539	0.76461	1.52736	1.57669	1.51912	1.44368	1.54438	1.06562	1.40253	1.20308
Cre01.g055400		2	Cre01.g055400_4532.1.p	Cre01.g055400_4532.1.p	pacid=52524470 transcript=Cre01.g055400_4532.1 locus=Cre01.g055400_4532 ID=Cre01.g055400_4532.1.v6.1 annot-version=v6.1 assoLoc=4532_01_06376 org=Chlamydomonas.reinhardtii.CC-4532	17.9069	19.8434	20.3876	24.2973	34.7293	41.4499	19.3982	34.6952	27.7955	25.0411	30.0969	18.6683	0.948702	1.0513	0.912505	1.08749	1.83995	2.196	1.02771	1.83814	1.4726	1.12079	1.59453	0.989041
Cre01.g055408		8	Cre01.g055408_4532.1.p	Cre01.g055408_4532.1.p	pacid=52524716 transcript=Cre01.g055408_4532.1 locus=Cre01.g055408_4532 ID=Cre01.g055408_4532.1.v6.1 annot-version=v6.1 assoLoc=4532_01_06386 org=Chlamydomonas.reinhardtii.CC-4532	438.027	358.852	382.838	331.972	275.949	243.978	427.091	454.187	590.884	171.174	502.767	570.322	1.09936	0.900644	1.07116	0.92884	0.692574	0.612334	1.07191	1.13991	1.483	0.478936	1.26184	1.43139
Cre01.g055416		2	Cre01.g055416_4532.1.p	Cre01.g055416_4532.1.p	pacid=52524477 transcript=Cre01.g055416_4532.1 locus=Cre01.g055416_4532 ID=Cre01.g055416_4532.1.v6.1 annot-version=v6.1 assoLoc=4532_01_06395 org=Chlamydomonas.reinhardtii.CC-4532	59.9718	56.3692	54.1857	64.5086	45.4574	39.5666	51.1523	59.0008	62.096	61.6088	52.6027	59.4068	1.03097	0.969034	0.91303	1.08697	0.781451	0.680183	0.879351	1.01427	1.06748	1.03811	0.904285	1.02125
Cre01.g055420		5	Cre01.g055420_4532.1.p	Cre01.g055420_4532.1.p	pacid=52525517 transcript=Cre01.g055420_4532.1 locus=Cre01.g055420_4532 ID=Cre01.g055420_4532.1.v6.1 annot-version=v6.1 assoLoc=4532_01_06401 org=Chlamydomonas.reinhardtii.CC-4532	128.087	115.853	131.655	137.653	97.3143	130.065	138.982	168.902	148	131.967	159.373	155.113	1.05015	0.949848	0.977728	1.02227	0.797854	1.06637	1.13948	1.38478	1.21341	0.980045	1.30666	1.27173
Cre01.g055432		2	Cre01.g055432_4532.1.p	Cre01.g055432_4532.1.p	pacid=52523966 transcript=Cre01.g055432_4532.1 locus=Cre01.g055432_4532 ID=Cre01.g055432_4532.1.v6.1 annot-version=v6.1 assoLoc=4532_01_06415 org=Chlamydomonas.reinhardtii.CC-4532	35.5451	38.4049	39.7531	37.4612	20.4212	23.0505	27.8043	31.4402	27.8228	39.4775	33.6856	19.7262	0.961328	1.03867	1.02968	0.970318	0.552297	0.623408	0.751976	0.85031	0.752476	1.02254	0.911037	0.533501
Cre01.g055453	ALS2	15	Cre01.g055453_4532.1.p	Cre01.g055453_4532.1.p	pacid=52525092 transcript=Cre01.g055453_4532.1 locus=Cre01.g055453_4532 ID=Cre01.g055453_4532.1.v6.1 annot-version=v6.1 assoLoc=4532_01_06441 org=Chlamydomonas.reinhardtii.CC-4532	1452.62	1328.23	1405.09	1293.81	1068.44	1599.32	1180.01	1238.11	1299.56	1211.3	1313.75	1256.7	1.04473	0.955269	1.04123	0.958768	0.768427	1.15024	0.848669	0.890454	0.934649	0.897625	0.944855	0.903824
Cre01.g056331		3	Cre01.g056331_4532.1.p	Cre01.g056331_4532.1.p	pacid=52524305 transcript=Cre01.g056331_4532.1 locus=Cre01.g056331_4532 ID=Cre01.g056331_4532.1.v6.1 annot-version=v6.1 assoLoc=4532_01_06496 org=Chlamydomonas.reinhardtii.CC-4532	95.0972	76.8308	111.448	83.4863	197.222	86.5202	85.2193	131.997	78.1892	68.413	105.515	94.2107	1.10624	0.893756	1.14344	0.856558	2.29424	1.00647	0.991337	1.53549	0.909557	0.701908	1.22743	1.09593
Cre01.g057061		6	Cre01.g057061_4532.1.p	Cre01.g057061_4532.1.p	pacid=52525012 transcript=Cre01.g057061_4532.1 locus=Cre01.g057061_4532 ID=Cre01.g057061_4532.1.v6.1 annot-version=v6.1 assoLoc=4532_01_06505 org=Chlamydomonas.reinhardtii.CC-4532	326.189	339.098	360.133	293.533	282.305	245.047	304.891	334.503	330.624	370.848	435.001	343.624	0.980596	1.0194	1.10189	0.898113	0.848671	0.736666	0.91657	1.00559	0.993929	1.13467	1.30771	1.03301
Cre01.g058521		2	Cre01.g058521_4532.1.p	Cre01.g058521_4532.1.p	pacid=52525240 transcript=Cre01.g058521_4532.1 locus=Cre01.g058521_4532 ID=Cre01.g058521_4532.1.v6.1 annot-version=v6.1 assoLoc=4532_01_06520 org=Chlamydomonas.reinhardtii.CC-4532	179.533	183.276	170.225	198.544	145.409	142.428	213.845	205.854	131.151	159.352	165.725	145.657	0.989683	1.01032	0.923207	1.07679	0.801573	0.78514	1.17883	1.13478	0.722975	0.864238	0.913566	0.80294
Cre01.g058886		4	Cre01.g058886_4532.1.p	Cre01.g058886_4532.1.p	pacid=52525005 transcript=Cre01.g058886_4532.1 locus=Cre01.g058886_4532 ID=Cre01.g058886_4532.1.v6.1 annot-version=v6.1 assoLoc=4532_01_06525 org=Chlamydomonas.reinhardtii.CC-4532	342.188	391.561	376.665	371.42	377.852	298.091	385.89	388.807	370.881	337.627	394.676	417.089	0.932711	1.06729	1.00701	0.992989	1.02992	0.812515	1.05183	1.05978	1.01092	0.902643	1.07578	1.13687
Cre01.g061077		11	Cre01.g061077_4532.1.p	Cre01.g061077_4532.1.p	pacid=52525780 transcript=Cre01.g061077_4532.1 locus=Cre01.g061077_4532 ID=Cre01.g061077_4532.1.v6.1 annot-version=v6.1 assoLoc=4532_01_06555 org=Chlamydomonas.reinhardtii.CC-4532	1429.54	1236.44	1425.23	1147.37	1120.88	1563.85	1422.35	1552.06	1304.01	1444.62	1318.31	1419.32	1.07243	0.927569	1.10801	0.891993	0.840877	1.17319	1.06704	1.16434	0.978259	1.12308	0.988987	1.06476
Cre01.g061442		3	Cre01.g061442_4532.1.p	Cre01.g061442_4532.1.p	pacid=52525930 transcript=Cre01.g061442_4532.1 locus=Cre01.g061442_4532 ID=Cre01.g061442_4532.1.v6.1 annot-version=v6.1 assoLoc=4532_01_06560 org=Chlamydomonas.reinhardtii.CC-4532	143.442	154.1	141.747	137.643	110.324	76.9052	140.116	154.97	162.163	128.976	174.077	181.049	0.96418	1.03582	1.01469	0.985311	0.741569	0.516937	0.941823	1.04167	1.09002	0.923269	1.1701	1.21696
Cre01.g062172		2	Cre01.g062172_4532.1.p	Cre01.g062172_4532.1.p	pacid=52525141 transcript=Cre01.g062172_4532.1 locus=Cre01.g062172_4532 ID=Cre01.g062172_4532.1.v6.1 annot-version=v6.1 assoLoc=4532_01_06571 org=Chlamydomonas.reinhardtii.CC-4532	207.138	236.189	235.119	260.519	268.899	306.949	248.507	212.256	340.798	233.418	273.801	273.66	0.93447	1.06553	0.948753	1.05125	1.2131	1.38475	1.1211	0.95756	1.53746	0.941889	1.23521	1.23457
Cre01.g063267		2	Cre01.g063267_4532.1.p	Cre01.g063267_4532.1.p	pacid=52525223 transcript=Cre01.g063267_4532.1 locus=Cre01.g063267_4532 ID=Cre01.g063267_4532.1.v6.1 annot-version=v6.1 assoLoc=4532_01_06585 org=Chlamydomonas.reinhardtii.CC-4532	78.5282	78.2931	78.3884	68.0203	118.012	91.7898	82.7043	86.6199	81.3456	83.1671	79.3783	58.4564	1.0015	0.998501	1.07082	0.929184	1.50505	1.17063	1.05476	1.1047	1.03743	1.1361	1.01234	0.745516
Cre01.g063997		5	Cre01.g063997_4532.1.p	Cre01.g063997_4532.1.p	pacid=52524736 transcript=Cre01.g063997_4532.1 locus=Cre01.g063997_4532 ID=Cre01.g063997_4532.1.v6.1 annot-version=v6.1 assoLoc=4532_01_06595 org=Chlamydomonas.reinhardtii.CC-4532	465.71	565.065	555.131	539.872	392.969	338.746	436.199	556.556	515.617	624.742	639.488	632.25	0.903611	1.09639	1.01394	0.986065	0.762473	0.657265	0.846352	1.07988	1.00045	1.14108	1.24079	1.22675
Cre01.g065822		11	Cre01.g065822_4532.1.p	Cre01.g065822_4532.1.p	pacid=52524766 transcript=Cre01.g065822_4532.1 locus=Cre01.g065822_4532 ID=Cre01.g065822_4532.1.v6.1 annot-version=v6.1 assoLoc=4532_01_06615 org=Chlamydomonas.reinhardtii.CC-4532	619.548	700.685	679.6	667.97	810.473	623.759	633.22	638.531	765.498	631.243	756.176	779.375	0.938543	1.06146	1.00863	0.99137	1.22777	0.944923	0.959255	0.9673	1.15964	0.936861	1.14552	1.18066
Cre01.g066552		2	Cre01.g066552_4532.1.p	Cre01.g066552_4532.1.p	pacid=52524731 transcript=Cre01.g066552_4532.1 locus=Cre01.g066552_4532 ID=Cre01.g066552_4532.1.v6.1 annot-version=v6.1 assoLoc=4532_01_06626 org=Chlamydomonas.reinhardtii.CC-4532	155.577	133.492	185.369	141.63	245.293	227.804	248.366	346.016	211.131	147.467	144.829	194.526	1.0764	0.9236	1.13376	0.866241	1.69712	1.57612	1.71839	2.394	1.46077	0.901942	1.00204	1.34588
Cre01.g066917	LHCBM1	5	Cre01.g066917_4532.1.p	Cre01.g066917_4532.1.p	pacid=52523558 transcript=Cre01.g066917_4532.1 locus=Cre01.g066917_4532 ID=Cre01.g066917_4532.1.v6.1 annot-version=v6.1 assoLoc=4532_01_06630 org=Chlamydomonas.reinhardtii.CC-4532	209.079	184.161	213.311	218.048	338.924	310.079	271.175	257.276	269.118	279.68	211.805	237.195	1.06337	0.936634	0.989018	1.01098	1.72375	1.57705	1.37918	1.30849	1.36872	1.29674	1.07723	1.20636
Cre01.g068377		3	Cre01.g068377_4532.1.p	Cre01.g068377_4532.1.p	pacid=52524163 transcript=Cre01.g068377_4532.1 locus=Cre01.g068377_4532 ID=Cre01.g068377_4532.1.v6.1 annot-version=v6.1 assoLoc=4532_01_06645 org=Chlamydomonas.reinhardtii.CC-4532	129.983	136.729	114.753	111.845	149.333	79.4038	127.427	117.705	128.106	133.773	144.466	126.181	0.974707	1.02529	1.01283	0.987167	1.11981	0.595427	0.95554	0.882637	0.960632	1.18071	1.08331	0.946197
Cre01.g068742		3	Cre01.g068742_4532.1.p	Cre01.g068742_4532.1.p	pacid=52525787 transcript=Cre01.g068742_4532.1 locus=Cre01.g068742_4532 ID=Cre01.g068742_4532.1.v6.1 annot-version=v6.1 assoLoc=4532_01_06651 org=Chlamydomonas.reinhardtii.CC-4532	102.64	102.687	119.136	130.438	149.844	113.468	161.776	181.659	123.442	108.997	150.155	151.065	0.999771	1.00023	0.954715	1.04529	1.45956	1.10524	1.57579	1.76946	1.20239	0.873464	1.46259	1.47146
Cre01.g069472		6	Cre01.g069472_4532.1.p	Cre01.g069472_4532.1.p	pacid=52525133 transcript=Cre01.g069472_4532.1 locus=Cre01.g069472_4532 ID=Cre01.g069472_4532.1.v6.1 annot-version=v6.1 assoLoc=4532_01_06661 org=Chlamydomonas.reinhardtii.CC-4532	168.458	175.144	180.108	186.412	148.108	162.958	180.438	168.914	214.081	170.09	163.913	202.096	0.980541	1.01946	0.9828	1.0172	0.86209	0.948528	1.05027	0.983196	1.2461	0.928135	0.954086	1.17634
Cre01.g070202		6	Cre01.g070202_4532.1.p	Cre01.g070202_4532.1.p	pacid=52524587 transcript=Cre01.g070202_4532.1 locus=Cre01.g070202_4532 ID=Cre01.g070202_4532.1.v6.1 annot-version=v6.1 assoLoc=4532_01_06671 org=Chlamydomonas.reinhardtii.CC-4532	359.764	376.158	346.001	375.809	394.602	345.832	434.367	342.531	313.024	275.19	300.28	340.185	0.977723	1.02228	0.958704	1.0413	1.0724	0.93986	1.18047	0.930889	0.850699	0.7625	0.816065	0.924514
Cre01.g070567		2	Cre01.g070567_4532.1.p	Cre01.g070567_4532.1.p	pacid=52524281 transcript=Cre01.g070567_4532.1 locus=Cre01.g070567_4532 ID=Cre01.g070567_4532.1.v6.1 annot-version=v6.1 assoLoc=4532_01_06676 org=Chlamydomonas.reinhardtii.CC-4532	85.082	88.2081	88.7477	85.3742	74.3742	62.7493	96.9659	95.4382	90.2088	112.981	123.514	84.9927	0.98196	1.01804	1.01937	0.980626	0.858378	0.724211	1.11912	1.10148	1.04113	1.29772	1.42552	0.98093
Cre01.g070932		4	Cre01.g070932_4532.1.p	Cre01.g070932_4532.1.p	pacid=52525572 transcript=Cre01.g070932_4532.1 locus=Cre01.g070932_4532 ID=Cre01.g070932_4532.1.v6.1 annot-version=v6.1 assoLoc=4532_01_06680 org=Chlamydomonas.reinhardtii.CC-4532	134.803	131.237	123.624	119.9	192.656	140.938	138.151	154.223	177.353	114.226	225.534	214.33	1.0134	0.986596	1.01529	0.984708	1.44832	1.05952	1.03857	1.1594	1.33328	0.938109	1.69549	1.61126
Cre01.g800000		3	Cre01.g800000_4532.1.p	Cre01.g800000_4532.1.p	pacid=52525931 transcript=Cre01.g800000_4532.1 locus=Cre01.g800000_4532 ID=Cre01.g800000_4532.1.v6.1 annot-version=v6.1 assoLoc=4532_01_00171 org=Chlamydomonas.reinhardtii.CC-4532	186.012	178.543	167.115	155.353	117.514	166.484	158.572	144.256	143.332	213.021	152.332	159.407	1.02049	0.979512	1.03647	0.963525	0.644698	0.913355	0.869948	0.791409	0.78634	1.32119	0.835715	0.874529
Cre01.g800091		9	Cre01.g800091_4532.1.p	Cre01.g800091_4532.1.p	pacid=52523581 transcript=Cre01.g800091_4532.1 locus=Cre01.g800091_4532 ID=Cre01.g800091_4532.1.v6.1 annot-version=v6.1 assoLoc=4532_01_03970 org=Chlamydomonas.reinhardtii.CC-4532	673.341	691.916	728.033	746.371	731.855	955.774	695.531	610.039	657.139	745.184	695.74	617.155	0.986395	1.01361	0.987562	1.01244	1.07211	1.40014	1.0189	0.893662	0.96266	1.01083	1.01921	0.904086
Cre01.g800096		3	Cre01.g800096_4532.1.p	Cre01.g800096_4532.1.p	pacid=52525630 transcript=Cre01.g800096_4532.1 locus=Cre01.g800096_4532 ID=Cre01.g800096_4532.1.v6.1 annot-version=v6.1 assoLoc=4532_01_04576 org=Chlamydomonas.reinhardtii.CC-4532	111.852	131.454	118.386	147.606	232.713	290.802	153.789	112.43	142.36	96.0123	155.272	142.843	0.919435	1.08057	0.890147	1.10985	1.91292	2.39042	1.26416	0.924186	1.17021	0.721919	1.27635	1.17418
Cre01.g800102		5	Cre01.g800102_4532.1.p	Cre01.g800102_4532.1.p	pacid=52525872 transcript=Cre01.g800102_4532.1 locus=Cre01.g800102_4532 ID=Cre01.g800102_4532.1.v6.1 annot-version=v6.1 assoLoc=4532_01_04835 org=Chlamydomonas.reinhardtii.CC-4532	290.985	289.473	314.28	316.963	356.511	344.244	296.721	300.309	270.702	358.792	313.276	275.436	1.0026	0.997395	0.99575	1.00425	1.22838	1.18611	1.02237	1.03473	0.932719	1.13678	1.07941	0.94903
Cre01.g800135		3	Cre01.g800135_4532.1.p	Cre01.g800135_4532.1.p	pacid=52524560 transcript=Cre01.g800135_4532.1 locus=Cre01.g800135_4532 ID=Cre01.g800135_4532.1.v6.1 annot-version=v6.1 assoLoc=4532_01_06101 org=Chlamydomonas.reinhardtii.CC-4532	101.048	90.7134	95.5555	105.116	39.5128	53.1251	50.8069	47.9911	63.0171	89.5147	54.8775	56.6523	1.05389	0.946107	0.952357	1.04764	0.412104	0.554075	0.529897	0.500529	0.657245	0.892152	0.572352	0.590862
Cre01.g802251		2	Cre01.g802251_4532.1.p	Cre01.g802251_4532.1.p	pacid=52524647 transcript=Cre01.g802251_4532.1 locus=Cre01.g802251_4532 ID=Cre01.g802251_4532.1.v6.1 annot-version=v6.1 assoLoc=4532_01_02476_EX org=Chlamydomonas.reinhardtii.CC-4532	321.045	259.401	341.746	352.159	571.613	630.827	365.999	307.358	292.63	63.2471	307.964	312.099	1.1062	0.893799	0.984994	1.01501	1.96956	2.17359	1.2611	1.05904	1.00829	0.182293	1.06113	1.07538
Cre02.g073200		7	Cre02.g073200_4532.1.p	Cre02.g073200_4532.1.p	pacid=52513537 transcript=Cre02.g073200_4532.1 locus=Cre02.g073200_4532 ID=Cre02.g073200_4532.1.v6.1 annot-version=v6.1 assoLoc=4532_02_06706 org=Chlamydomonas.reinhardtii.CC-4532	241.141	231.706	235.558	225.899	183.17	232.949	205.721	258.349	208.508	283.34	245.856	229.063	1.01995	0.980046	1.02093	0.979068	0.774754	0.985304	0.870138	1.09274	0.881926	1.22802	1.0399	0.968867
Cre02.g073250		3	Cre02.g073250_4532.1.p	Cre02.g073250_4532.1.p	pacid=52511610 transcript=Cre02.g073250_4532.1 locus=Cre02.g073250_4532 ID=Cre02.g073250_4532.1.v6.1 annot-version=v6.1 assoLoc=4532_02_06711 org=Chlamydomonas.reinhardtii.CC-4532	82.2502	91.8213	79.4966	79.9191	81.0884	82.0114	91.6308	93.7657	96.7778	75.1397	100.918	105.047	0.945016	1.05498	0.99735	1.00265	0.931668	0.942273	1.05279	1.07732	1.11193	0.942689	1.1595	1.20694
Cre02.g073400		2	Cre02.g073400_4532.1.p	Cre02.g073400_4532.1.p	pacid=52512577 transcript=Cre02.g073400_4532.1 locus=Cre02.g073400_4532 ID=Cre02.g073400_4532.1.v6.1 annot-version=v6.1 assoLoc=4532_02_06715 org=Chlamydomonas.reinhardtii.CC-4532	52.5271	51.6707	49.3164	49.6074	41.7078	48.3364	59.7042	41.5806	49.573	38.5879	59.6368	50.2811	1.00822	0.991781	0.997058	1.00294	0.80055	0.927782	1.14598	0.798109	0.951517	0.780154	1.14468	0.965109
Cre02.g073500		4	Cre02.g073500_4532.1.p	Cre02.g073500_4532.1.p	pacid=52512917 transcript=Cre02.g073500_4532.1 locus=Cre02.g073500_4532 ID=Cre02.g073500_4532.1.v6.1 annot-version=v6.1 assoLoc=4532_02_06730 org=Chlamydomonas.reinhardtii.CC-4532	140.284	156.274	127.207	125.12	103.805	92.2382	93.3242	159.997	145.788	116.874	155.715	204.133	0.946081	1.05392	1.00827	0.991729	0.700065	0.622058	0.629382	1.07903	0.983201	0.926369	1.05015	1.37668
Cre02.g073550		6	Cre02.g073550_4532.1.p	Cre02.g073550_4532.1.p	pacid=52513733 transcript=Cre02.g073550_4532.1 locus=Cre02.g073550_4532 ID=Cre02.g073550_4532.1.v6.1 annot-version=v6.1 assoLoc=4532_02_06736 org=Chlamydomonas.reinhardtii.CC-4532	428.656	450.087	426.85	418.021	498.081	432.599	368.553	468.819	491.186	332.831	531.314	466.765	0.975612	1.02439	1.01045	0.98955	1.13362	0.984586	0.838819	1.06702	1.11793	0.787886	1.20926	1.06235
Cre02.g073650		7	Cre02.g073650_4532.1.p	Cre02.g073650_4532.1.p	pacid=52513486 transcript=Cre02.g073650_4532.1 locus=Cre02.g073650_4532 ID=Cre02.g073650_4532.1.v6.1 annot-version=v6.1 assoLoc=4532_02_06750 org=Chlamydomonas.reinhardtii.CC-4532	628.157	674.99	604.41	630.887	467.668	323.602	628.225	562.883	652.181	633.562	668.551	683.718	0.964062	1.03594	0.978566	1.02143	0.717752	0.496647	0.964166	0.863883	1.00093	1.02576	1.02606	1.04933
Cre02.g073700		2	Cre02.g073700_4532.1.p	Cre02.g073700_4532.1.p	pacid=52513144 transcript=Cre02.g073700_4532.1 locus=Cre02.g073700_4532 ID=Cre02.g073700_4532.1.v6.1 annot-version=v6.1 assoLoc=4532_02_06756 org=Chlamydomonas.reinhardtii.CC-4532	97.6259	85.21	99.3866	78.8188	77.2734	128.067	98.8289	122.63	112.037	84.0778	97.2167	107.742	1.06791	0.932093	1.11542	0.884584	0.845276	1.4009	1.08107	1.34142	1.22555	0.943606	1.06343	1.17857
Cre02.g073750		4	Cre02.g073750_4532.1.p	Cre02.g073750_4532.1.p	pacid=52511995 transcript=Cre02.g073750_4532.1 locus=Cre02.g073750_4532 ID=Cre02.g073750_4532.1.v6.1 annot-version=v6.1 assoLoc=4532_02_06761 org=Chlamydomonas.reinhardtii.CC-4532	515.523	562.51	568.123	579.483	461.013	318.407	412.086	613.481	556.208	425.451	521.917	591.167	0.956414	1.04359	0.990101	1.0099	0.855286	0.590718	0.764515	1.13815	1.03189	0.741458	0.968276	1.09675
Cre02.g073850		2	Cre02.g073850_4532.1.p	Cre02.g073850_4532.1.p	pacid=52513676 transcript=Cre02.g073850_4532.1 locus=Cre02.g073850_4532 ID=Cre02.g073850_4532.1.v6.1 annot-version=v6.1 assoLoc=4532_02_06775 org=Chlamydomonas.reinhardtii.CC-4532	157.184	165.783	185.003	158.416	122.4	177.212	184.043	136.389	162.401	199.701	159.127	180.202	0.973375	1.02663	1.07742	0.922581	0.757972	1.0974	1.1397	0.8446	1.00568	1.16302	0.985407	1.11592
Cre02.g073900		3	Cre02.g073900_4532.1.p	Cre02.g073900_4532.1.p	pacid=52513951 transcript=Cre02.g073900_4532.1 locus=Cre02.g073900_4532 ID=Cre02.g073900_4532.1.v6.1 annot-version=v6.1 assoLoc=4532_02_06781 org=Chlamydomonas.reinhardtii.CC-4532	113.018	102.933	126.543	85.2999	106.58	125.928	143.979	134.288	149.455	129.465	127.857	173.516	1.0467	0.9533	1.19469	0.805313	0.987076	1.16626	1.33344	1.24369	1.38416	1.22227	1.18413	1.60699
Cre02.g074000		3	Cre02.g074000_4532.1.p	Cre02.g074000_4532.1.p	pacid=52512344 transcript=Cre02.g074000_4532.1 locus=Cre02.g074000_4532 ID=Cre02.g074000_4532.1.v6.1 annot-version=v6.1 assoLoc=4532_02_06786 org=Chlamydomonas.reinhardtii.CC-4532	167.851	173.511	155.686	182.632	149.275	161.29	165.708	170.459	180.901	215.558	192.945	203.208	0.983419	1.01658	0.920353	1.07965	0.874585	0.944979	0.970864	0.998699	1.05988	1.27429	1.13044	1.19057
Cre02.g074150	COP5	7	Cre02.g074150_4532.1.p	Cre02.g074150_4532.1.p	pacid=52511653 transcript=Cre02.g074150_4532.1 locus=Cre02.g074150_4532 ID=Cre02.g074150_4532.1.v6.1 annot-version=v6.1 assoLoc=4532_02_06801 org=Chlamydomonas.reinhardtii.CC-4532	210.474	187.472	251.846	209.235	167.923	125.322	131.643	187.322	206.117	159.81	155.345	201.373	1.0578	0.942198	1.09242	0.907585	0.843949	0.629844	0.661612	0.941444	1.0359	0.693197	0.780734	1.01206
Cre02.g074300		4	Cre02.g074300_4532.1.p	Cre02.g074300_4532.1.p	pacid=52511872 transcript=Cre02.g074300_4532.1 locus=Cre02.g074300_4532 ID=Cre02.g074300_4532.1.v6.1 annot-version=v6.1 assoLoc=4532_02_06815 org=Chlamydomonas.reinhardtii.CC-4532	199.493	179.025	213.119	196.705	188.493	249.949	216.584	174.111	150.534	227.058	242.194	177.47	1.05407	0.945926	1.04005	0.959949	0.995953	1.32067	1.14438	0.919962	0.795386	1.10808	1.2797	0.93771
Cre02.g074650		8	Cre02.g074650_4532.1.p	Cre02.g074650_4532.1.p	pacid=52513523 transcript=Cre02.g074650_4532.1 locus=Cre02.g074650_4532 ID=Cre02.g074650_4532.1.v6.1 annot-version=v6.1 assoLoc=4532_02_06880 org=Chlamydomonas.reinhardtii.CC-4532	373.2	399.367	358.864	408.908	205.549	364.249	348.708	295.769	294.501	415.433	357.167	343.117	0.96613	1.03387	0.934819	1.06518	0.53212	0.942958	0.902726	0.765679	0.762396	1.08218	0.924624	0.888252
Cre02.g074900		2	Cre02.g074900_4532.1.p	Cre02.g074900_4532.1.p	pacid=52511678 transcript=Cre02.g074900_4532.1 locus=Cre02.g074900_4532 ID=Cre02.g074900_4532.1.v6.1 annot-version=v6.1 assoLoc=4532_02_06926 org=Chlamydomonas.reinhardtii.CC-4532	74.359	72.2775	86.7683	70.5006	47.9128	46.4345	57.3749	64.2427	71.992	65.1501	62.7158	63.0951	1.01419	0.985805	1.10344	0.896561	0.653491	0.633328	0.782546	0.876217	0.981911	0.828519	0.855391	0.860565
Cre02.g074950		6	Cre02.g074950_4532.1.p	Cre02.g074950_4532.1.p	pacid=52514134 transcript=Cre02.g074950_4532.1 locus=Cre02.g074950_4532 ID=Cre02.g074950_4532.1.v6.1 annot-version=v6.1 assoLoc=4532_02_06931 org=Chlamydomonas.reinhardtii.CC-4532	228.766	252.872	258.92	245.546	303.162	319.66	237.984	208.809	235.261	257.619	337.985	265.666	0.94995	1.05005	1.02651	0.973489	1.25888	1.32739	0.988228	0.867079	0.97692	1.02135	1.40348	1.10318
Cre02.g075050		2	Cre02.g075050_4532.1.p	Cre02.g075050_4532.1.p	pacid=52513845 transcript=Cre02.g075050_4532.1 locus=Cre02.g075050_4532 ID=Cre02.g075050_4532.1.v6.1 annot-version=v6.1 assoLoc=4532_02_06946 org=Chlamydomonas.reinhardtii.CC-4532	51.9716	36.5398	132.526	36.2481	34.4969	4.48877	43.3392	113.822	20.2455	77.9603	82.1462	31.4765	1.17435	0.825652	1.57045	0.429546	0.779491	0.101428	0.979291	2.57192	0.457466	0.923842	1.85617	0.711242
Cre02.g075100		2	Cre02.g075100_4532.1.p	Cre02.g075100_4532.1.p	pacid=52513875 transcript=Cre02.g075100_4532.1 locus=Cre02.g075100_4532 ID=Cre02.g075100_4532.1.v6.1 annot-version=v6.1 assoLoc=4532_02_06951 org=Chlamydomonas.reinhardtii.CC-4532	267.711	310.253	307.631	301.091	186.118	225.017	268.873	321.378	283.843	310.57	250.058	310.719	0.926393	1.07361	1.01074	0.989256	0.644047	0.778654	0.930414	1.1121	0.982217	1.0204	0.865306	1.07522
Cre02.g075150		9	Cre02.g075150_4532.1.p	Cre02.g075150_4532.1.p	pacid=52513746 transcript=Cre02.g075150_4532.1 locus=Cre02.g075150_4532 ID=Cre02.g075150_4532.1.v6.1 annot-version=v6.1 assoLoc=4532_02_06956 org=Chlamydomonas.reinhardtii.CC-4532	444.855	494.633	434.321	448.413	542.858	535.106	463.306	383.875	403.214	619.85	452.891	357.62	0.947016	1.05298	0.984036	1.01596	1.15565	1.13914	0.986295	0.8172	0.85837	1.40439	0.964123	0.761308
Cre02.g075600		2	Cre02.g075600_4532.1.p	Cre02.g075600_4532.1.p	pacid=52513154 transcript=Cre02.g075600_4532.1 locus=Cre02.g075600_4532 ID=Cre02.g075600_4532.1.v6.1 annot-version=v6.1 assoLoc=4532_02_07005 org=Chlamydomonas.reinhardtii.CC-4532	55.3999	51.0553	54.9809	58.2243	67.1841	99.9388	50.8342	61.7291	54.4824	53.7956	50.299	50.1584	1.04081	0.959188	0.971349	1.02865	1.2622	1.87757	0.955035	1.15972	1.02357	0.950409	0.94498	0.942338
Cre02.g075650		2	Cre02.g075650_4532.1.p	Cre02.g075650_4532.1.p	pacid=52512668 transcript=Cre02.g075650_4532.1 locus=Cre02.g075650_4532 ID=Cre02.g075650_4532.1.v6.1 annot-version=v6.1 assoLoc=4532_02_07010 org=Chlamydomonas.reinhardtii.CC-4532	55.7331	62.9048	62.4523	65.6177	55.0406	47.0254	65.8076	58.8678	80.0616	64.5164	77.5307	71.2783	0.93955	1.06045	0.975284	1.02472	0.927875	0.792755	1.10939	0.992395	1.34968	1.00752	1.30701	1.20161
Cre02.g075700	RPL19	11	Cre02.g075700_4532.1.p	Cre02.g075700_4532.1.p	pacid=52512830 transcript=Cre02.g075700_4532.1 locus=Cre02.g075700_4532 ID=Cre02.g075700_4532.1.v6.1 annot-version=v6.1 assoLoc=4532_02_07015 org=Chlamydomonas.reinhardtii.CC-4532	1233.77	1237.51	1137.42	1015.56	730.041	600.613	1320.83	1253.83	1141.77	1571.47	1525.05	883.402	0.998487	1.00151	1.0566	0.943399	0.59082	0.486074	1.06894	1.01472	0.924031	1.45981	1.23422	0.714935
Cre02.g076100		5	Cre02.g076100_4532.1.p	Cre02.g076100_4532.1.p	pacid=52513719 transcript=Cre02.g076100_4532.1 locus=Cre02.g076100_4532 ID=Cre02.g076100_4532.1.v6.1 annot-version=v6.1 assoLoc=4532_02_07066 org=Chlamydomonas.reinhardtii.CC-4532	341.131	350.833	347.826	341.964	323.324	526.326	402.716	302.848	332.936	384.89	317.294	318.708	0.985979	1.01402	1.0085	0.991502	0.934511	1.52125	1.16398	0.875329	0.962293	1.11596	0.917082	0.921169
Cre02.g076200		2	Cre02.g076200_4532.1.p	Cre02.g076200_4532.1.p	pacid=52511721 transcript=Cre02.g076200_4532.1 locus=Cre02.g076200_4532 ID=Cre02.g076200_4532.1.v6.1 annot-version=v6.1 assoLoc=4532_02_07076 org=Chlamydomonas.reinhardtii.CC-4532	32.515	39.3386	35.8926	31.5101	49.0746	55.1493	65.0398	44.7145	49.9027	49.5487	42.4131	45.0023	0.905035	1.09497	1.06502	0.93498	1.36596	1.53505	1.81034	1.2446	1.38901	1.47023	1.18054	1.25261
Cre02.g076250	EFG1	16	Cre02.g076250_4532.1.p	Cre02.g076250_4532.1.p	pacid=52513153 transcript=Cre02.g076250_4532.1 locus=Cre02.g076250_4532 ID=Cre02.g076250_4532.1.v6.1 annot-version=v6.1 assoLoc=4532_02_07080 org=Chlamydomonas.reinhardtii.CC-4532	1513.61	1417.75	1325.82	1264.05	922.817	812.317	1088.47	1197.82	1406.73	1306.42	1193.74	1456.7	1.0327	0.967298	1.02385	0.976149	0.629617	0.554225	0.742638	0.817245	0.95978	1.00887	0.814462	0.993873
Cre02.g076300		5	Cre02.g076300_4532.1.p	Cre02.g076300_4532.1.p	pacid=52511684 transcript=Cre02.g076300_4532.1 locus=Cre02.g076300_4532 ID=Cre02.g076300_4532.1.v6.1 annot-version=v6.1 assoLoc=4532_02_07085 org=Chlamydomonas.reinhardtii.CC-4532	333.501	327.274	283.101	261.044	198.017	183.878	293.48	377.705	370.929	352.464	318.947	381.91	1.00942	0.990576	1.04054	0.959465	0.599348	0.556553	0.88829	1.14322	1.12271	1.29548	0.965372	1.15595
Cre02.g076350	ATPVB,ATPvB	13	Cre02.g076350_4532.1.p	Cre02.g076350_4532.1.p	pacid=52513170 transcript=Cre02.g076350_4532.1 locus=Cre02.g076350_4532 ID=Cre02.g076350_4532.1.v6.1 annot-version=v6.1 assoLoc=4532_02_07090 org=Chlamydomonas.reinhardtii.CC-4532	1459.09	1531.66	1310.66	1404.39	1537.29	1482.83	1270.67	1263.41	1426.79	1045.38	1318.58	1388.35	0.975735	1.02426	0.965478	1.03452	1.02803	0.991611	0.849733	0.844878	0.954135	0.770063	0.881772	0.928429
Cre02.g076800		2	Cre02.g076800_4532.1.p	Cre02.g076800_4532.1.p	pacid=52513525 transcript=Cre02.g076800_4532.1 locus=Cre02.g076800_4532 ID=Cre02.g076800_4532.1.v6.1 annot-version=v6.1 assoLoc=4532_02_07156 org=Chlamydomonas.reinhardtii.CC-4532	32.7901	30.381	47.036	42.2208	59.4014	97.2719	59.4454	39.8194	28.0077	60.5995	35.3721	33.4209	1.03814	0.961864	1.05395	0.946052	1.88065	3.07963	1.88204	1.26068	0.886725	1.35787	1.11988	1.05811
Cre02.g076900		14	Cre02.g076900_4532.1.p	Cre02.g076900_4532.1.p	pacid=52511855 transcript=Cre02.g076900_4532.1 locus=Cre02.g076900_4532 ID=Cre02.g076900_4532.1.v6.1 annot-version=v6.1 assoLoc=4532_02_07165 org=Chlamydomonas.reinhardtii.CC-4532	1187.6	1152.87	1244.79	1266.28	1067.16	632.7	926.995	1076.66	1056.74	926.24	1018.05	986.085	1.01484	0.985161	0.991442	1.00856	0.911919	0.540661	0.792144	0.920037	0.903015	0.737725	0.869953	0.842638
Cre02.g077100		10	Cre02.g077100_4532.1.p	Cre02.g077100_4532.1.p	pacid=52512985 transcript=Cre02.g077100_4532.1 locus=Cre02.g077100_4532 ID=Cre02.g077100_4532.1.v6.1 annot-version=v6.1 assoLoc=4532_02_07191 org=Chlamydomonas.reinhardtii.CC-4532	753.108	727.359	716.487	654.373	710.285	803.176	664.049	637.167	792.72	626.021	701.996	747.954	1.01739	0.982608	1.04531	0.95469	0.959542	1.08503	0.89708	0.860765	1.07091	0.913326	0.948344	1.01043
Cre02.g077200		2	Cre02.g077200_4532.1.p	Cre02.g077200_4532.1.p	pacid=52512112 transcript=Cre02.g077200_4532.1 locus=Cre02.g077200_4532 ID=Cre02.g077200_4532.1.v6.1 annot-version=v6.1 assoLoc=4532_02_07200 org=Chlamydomonas.reinhardtii.CC-4532	256.695	258.282	252.447	292.652	177.755	189.219	151.419	137.739	166.342	205.038	270.841	215.18	0.996918	1.00308	0.926243	1.07376	0.690342	0.734864	0.588061	0.534933	0.646017	0.752296	1.05186	0.835688
Cre02.g077300	NOP1	15	Cre02.g077300_4532.1.p	Cre02.g077300_4532.1.p	pacid=52511989 transcript=Cre02.g077300_4532.1 locus=Cre02.g077300_4532 ID=Cre02.g077300_4532.1.v6.1 annot-version=v6.1 assoLoc=4532_02_07210 org=Chlamydomonas.reinhardtii.CC-4532	1783.35	1640.28	1998.53	1621.97	2057.05	1372.09	1672.89	2000.67	2021.09	2028.16	2340.72	1744.35	1.04179	0.958211	1.10401	0.895992	1.20168	0.801541	0.977261	1.16874	1.18067	1.12038	1.36739	1.01901
Cre02.g077350		7	Cre02.g077350_4532.1.p	Cre02.g077350_4532.1.p	pacid=52511732 transcript=Cre02.g077350_4532.1 locus=Cre02.g077350_4532 ID=Cre02.g077350_4532.1.v6.1 annot-version=v6.1 assoLoc=4532_02_07216 org=Chlamydomonas.reinhardtii.CC-4532	659.897	686.035	612.887	552.507	381.488	328.299	584.342	601.936	730.128	754.919	779.039	794.275	0.98058	1.01942	1.05181	0.948189	0.566876	0.487839	0.868308	0.894452	1.08494	1.29556	1.15762	1.18026
Cre02.g077401		6	Cre02.g077401_4532.1.p	Cre02.g077401_4532.1.p	pacid=52511779 transcript=Cre02.g077401_4532.1 locus=Cre02.g077401_4532 ID=Cre02.g077401_4532.1.v6.1 annot-version=v6.1 assoLoc=4532_02_07220 org=Chlamydomonas.reinhardtii.CC-4532	559.678	602.579	556.599	589.541	502.017	353.329	568.198	513.333	682.797	616.036	623.57	639.95	0.963088	1.03691	0.971258	1.02874	0.863866	0.608005	0.977749	0.883338	1.17495	1.07498	1.07303	1.10122
Cre02.g077550		3	Cre02.g077550_4532.1.p	Cre02.g077550_4532.1.p	pacid=52512870 transcript=Cre02.g077550_4532.1 locus=Cre02.g077550_4532 ID=Cre02.g077550_4532.1.v6.1 annot-version=v6.1 assoLoc=4532_02_07241 org=Chlamydomonas.reinhardtii.CC-4532	97.6697	100.059	88.3975	112.867	99.6743	126.3	164.676	92.7452	79.5672	176.882	65.3297	79.4567	0.987916	1.01208	0.878421	1.12158	1.00819	1.27751	1.66568	0.938106	0.804812	1.75771	0.660801	0.803694
Cre02.g077600	FAP51	6	Cre02.g077600_4532.1.p	Cre02.g077600_4532.1.p	pacid=52512488 transcript=Cre02.g077600_4532.1 locus=Cre02.g077600_4532 ID=Cre02.g077600_4532.1.v6.1 annot-version=v6.1 assoLoc=4532_02_07246 org=Chlamydomonas.reinhardtii.CC-4532	192.221	210.143	196.969	212.115	183.702	152.394	204.738	256.206	216.264	190.471	249.1	236.663	0.955458	1.04454	0.962976	1.03702	0.913113	0.757493	1.01768	1.2735	1.07497	0.931207	1.23818	1.17636
Cre02.g077650		2	Cre02.g077650_4532.1.p	Cre02.g077650_4532.1.p	pacid=52511527 transcript=Cre02.g077650_4532.1 locus=Cre02.g077650_4532 ID=Cre02.g077650_4532.1.v6.1 annot-version=v6.1 assoLoc=4532_02_07251 org=Chlamydomonas.reinhardtii.CC-4532	276.151	263.158	277.094	267.992	328.969	229.956	341.603	399.251	344.431	239.763	382.898	330.054	1.02409	0.975908	1.0167	0.983302	1.21996	0.85278	1.26682	1.4806	1.2773	0.879725	1.41996	1.22399
Cre02.g077700		5	Cre02.g077700_4532.1.p	Cre02.g077700_4532.1.p	pacid=52512338 transcript=Cre02.g077700_4532.1 locus=Cre02.g077700_4532 ID=Cre02.g077700_4532.1.v6.1 annot-version=v6.1 assoLoc=4532_02_07255 org=Chlamydomonas.reinhardtii.CC-4532	244.301	255.371	220.726	238.898	160.163	130.254	194.172	176.811	234.292	224.815	187.812	248.98	0.977845	1.02215	0.960463	1.03954	0.641073	0.521358	0.777198	0.707708	0.937783	0.978256	0.751741	0.996574
Cre02.g077750	FAP211	6	Cre02.g077750_4532.1.p	Cre02.g077750_4532.1.p	pacid=52512536 transcript=Cre02.g077750_4532.1 locus=Cre02.g077750_4532 ID=Cre02.g077750_4532.1.v6.1 annot-version=v6.1 assoLoc=4532_02_07261 org=Chlamydomonas.reinhardtii.CC-4532	258.515	216.253	236.897	259.309	1305.52	440.593	652.494	268.232	149.735	470.37	202.508	206.142	1.08902	0.910984	0.954833	1.04517	5.49961	1.85603	2.74869	1.12995	0.630771	1.89587	0.853082	0.86839
Cre02.g077800		6	Cre02.g077800_4532.1.p	Cre02.g077800_4532.1.p	pacid=52513843 transcript=Cre02.g077800_4532.1 locus=Cre02.g077800_4532 ID=Cre02.g077800_4532.1.v6.1 annot-version=v6.1 assoLoc=4532_02_07266 org=Chlamydomonas.reinhardtii.CC-4532	534.358	382.67	447.044	379.003	875.724	907.75	355.376	516.825	472.423	359.644	585.452	465.951	1.16541	0.834587	1.08237	0.917631	1.90992	1.97977	0.77506	1.12717	1.03033	0.870759	1.27685	1.01622
Cre02.g077850	FAP212	13	Cre02.g077850_4532.1.p	Cre02.g077850_4532.1.p	pacid=52512457 transcript=Cre02.g077850_4532.1 locus=Cre02.g077850_4532 ID=Cre02.g077850_4532.1.v6.1 annot-version=v6.1 assoLoc=4532_02_07270 org=Chlamydomonas.reinhardtii.CC-4532	764.475	766.939	807.063	784.674	1496.35	1711.97	802.369	796.562	867.424	758.373	1221.76	845.792	0.998391	1.00161	1.01407	0.985934	1.95421	2.2358	1.04788	1.0403	1.13284	0.952887	1.5956	1.10459
Cre02.g078100		8	Cre02.g078100_4532.1.p	Cre02.g078100_4532.1.p	pacid=52511724 transcript=Cre02.g078100_4532.1 locus=Cre02.g078100_4532 ID=Cre02.g078100_4532.1.v6.1 annot-version=v6.1 assoLoc=4532_02_07306 org=Chlamydomonas.reinhardtii.CC-4532	561.276	520.488	565.709	516.005	636.624	530.32	562.887	586.95	463.041	600.463	558.595	427.832	1.03771	0.962295	1.04595	0.954051	1.17701	0.980473	1.04068	1.08517	0.856085	1.11021	1.03275	0.79099
Cre02.g078300	GPX1,PHGPx1	6	Cre02.g078300_4532.1.p	Cre02.g078300_4532.1.p	pacid=52512301 transcript=Cre02.g078300_4532.1 locus=Cre02.g078300_4532 ID=Cre02.g078300_4532.1.v6.1 annot-version=v6.1 assoLoc=4532_02_07321 org=Chlamydomonas.reinhardtii.CC-4532	582.907	509.817	504.373	477.687	542.79	483.38	384.408	309.271	634.029	238.998	458.54	574.187	1.06689	0.933112	1.02717	0.972827	0.993462	0.884725	0.703577	0.566055	1.16046	0.486728	0.83926	1.05093
Cre02.g078507		4	Cre02.g078507_4532.1.p	Cre02.g078507_4532.1.p	pacid=52513131 transcript=Cre02.g078507_4532.1 locus=Cre02.g078507_4532 ID=Cre02.g078507_4532.1.v6.1 annot-version=v6.1 assoLoc=4532_02_07416 org=Chlamydomonas.reinhardtii.CC-4532	536.965	446.002	654.849	521.701	1371.68	1818.65	808.67	1220.7	850.257	709.728	637.373	964.041	1.09254	0.907461	1.11317	0.886832	2.7909	3.70033	1.64537	2.4837	1.72998	1.20646	1.29683	1.96149
Cre02.g078550		5	Cre02.g078550_4532.1.p	Cre02.g078550_4532.1.p	pacid=52514094 transcript=Cre02.g078550_4532.1 locus=Cre02.g078550_4532 ID=Cre02.g078550_4532.1.v6.1 annot-version=v6.1 assoLoc=4532_02_07421 org=Chlamydomonas.reinhardtii.CC-4532	226.902	250.762	186.218	170.166	166.406	153.657	137.168	238.401	170.073	166.894	218.856	210.639	0.950049	1.04995	1.04504	0.954959	0.696749	0.643369	0.574328	0.998195	0.712103	0.936596	0.91636	0.881955
Cre02.g078600		3	Cre02.g078600_4532.1.p	Cre02.g078600_4532.1.p	pacid=52512498 transcript=Cre02.g078600_4532.1 locus=Cre02.g078600_4532 ID=Cre02.g078600_4532.1.v6.1 annot-version=v6.1 assoLoc=4532_02_07426 org=Chlamydomonas.reinhardtii.CC-4532	240.632	256.783	216.079	206.182	108.771	55.7385	173.721	198.004	215.947	180.309	270.236	248.389	0.96753	1.03247	1.02344	0.976562	0.437345	0.224113	0.698495	0.796132	0.868277	0.854017	1.08656	0.998719
Cre02.g078650		3	Cre02.g078650_4532.1.p	Cre02.g078650_4532.1.p	pacid=52513484 transcript=Cre02.g078650_4532.1 locus=Cre02.g078650_4532 ID=Cre02.g078650_4532.1.v6.1 annot-version=v6.1 assoLoc=4532_02_07430 org=Chlamydomonas.reinhardtii.CC-4532	90.8412	86.6814	102.692	93.9608	96.1062	91.9522	85.2366	96.7114	109.146	70.67	121.353	93.4366	1.02343	0.976567	1.0444	0.955601	1.08275	1.03595	0.96029	1.08957	1.22966	0.718729	1.36718	1.05267
Cre02.g078700		4	Cre02.g078700_4532.1.p	Cre02.g078700_4532.1.p	pacid=52514206 transcript=Cre02.g078700_4532.1 locus=Cre02.g078700_4532 ID=Cre02.g078700_4532.1.v6.1 annot-version=v6.1 assoLoc=4532_02_07435 org=Chlamydomonas.reinhardtii.CC-4532	71.923	80.2422	86.826	71.5075	56.4136	39.0489	71.3774	89.7826	122.407	87.1641	109.695	92.7311	0.945328	1.05467	1.09675	0.903252	0.741478	0.513244	0.938157	1.18007	1.60887	1.10102	1.44179	1.21882
Cre02.g078750		2	Cre02.g078750_4532.1.p	Cre02.g078750_4532.1.p	pacid=52512393 transcript=Cre02.g078750_4532.1 locus=Cre02.g078750_4532 ID=Cre02.g078750_4532.1.v6.1 annot-version=v6.1 assoLoc=4532_02_07441 org=Chlamydomonas.reinhardtii.CC-4532	310.422	309.076	333.271	286.077	193.661	285.729	216.151	229.448	295.92	245.379	324.925	298.225	1.00217	0.997827	1.0762	0.923801	0.625219	0.922453	0.697826	0.740755	0.955354	0.792378	1.04899	0.962796
Cre02.g078858		3	Cre02.g078858_4532.1.p	Cre02.g078858_4532.1.p	pacid=52514254 transcript=Cre02.g078858_4532.1 locus=Cre02.g078858_4532 ID=Cre02.g078858_4532.1.v6.1 annot-version=v6.1 assoLoc=4532_02_07465 org=Chlamydomonas.reinhardtii.CC-4532	79.1329	68.7444	86.3652	81.879	101.241	82.0907	60.4003	59.6512	59.5198	78.369	78.6437	65.441	1.07025	0.929749	1.02666	0.973335	1.36926	1.11025	0.816898	0.806766	0.804989	0.93161	1.06363	0.885072
Cre02.g078885		3	Cre02.g078885_4532.1.p	Cre02.g078885_4532.1.p	pacid=52514292 transcript=Cre02.g078885_4532.1 locus=Cre02.g078885_4532 ID=Cre02.g078885_4532.1.v6.1 annot-version=v6.1 assoLoc=4532_02_07471 org=Chlamydomonas.reinhardtii.CC-4532	99.6194	104.063	105.464	102.979	104.352	108.229	116.866	98.528	104.604	110.841	117.697	90.5093	0.978184	1.02182	1.01192	0.988078	1.02465	1.06272	1.14753	0.967467	1.02713	1.06351	1.15569	0.88873
Cre02.g078966		3	Cre02.g078966_4532.1.p	Cre02.g078966_4532.1.p	pacid=52513864 transcript=Cre02.g078966_4532.1 locus=Cre02.g078966_4532 ID=Cre02.g078966_4532.1.v6.1 annot-version=v6.1 assoLoc=4532_02_07485 org=Chlamydomonas.reinhardtii.CC-4532	83.9317	90.0125	85.3139	95.172	84.0335	107.897	76.5536	88.3682	58.5172	84.6844	82.4458	70.4148	0.965042	1.03496	0.94538	1.05462	0.966212	1.24059	0.880209	1.01605	0.672827	0.938405	0.947957	0.809625
Cre02.g079300	VPS4	4	Cre02.g079300_4532.1.p	Cre02.g079300_4532.1.p	pacid=52511797 transcript=Cre02.g079300_4532.1 locus=Cre02.g079300_4532 ID=Cre02.g079300_4532.1.v6.1 annot-version=v6.1 assoLoc=4532_02_07531 org=Chlamydomonas.reinhardtii.CC-4532	337.959	325.596	335.747	310.541	296.281	402.829	351.724	308.504	298.299	407.018	294.098	268.748	1.01863	0.981369	1.039	0.960999	0.893011	1.21415	1.06012	0.929852	0.899094	1.25956	0.886431	0.810025
Cre02.g079550		12	Cre02.g079550_4532.1.p	Cre02.g079550_4532.1.p	pacid=52512105 transcript=Cre02.g079550_4532.1 locus=Cre02.g079550_4532 ID=Cre02.g079550_4532.1.v6.1 annot-version=v6.1 assoLoc=4532_02_07561 org=Chlamydomonas.reinhardtii.CC-4532	527.915	571.918	528.363	622.924	728.805	769.203	672.997	478.229	507.973	603.681	524.672	547.573	0.959991	1.04001	0.917865	1.08214	1.3253	1.39876	1.22382	0.869639	0.923728	1.04871	0.954094	0.995738
Cre02.g079600		7	Cre02.g079600_4532.1.p	Cre02.g079600_4532.1.p	pacid=52513865 transcript=Cre02.g079600_4532.1 locus=Cre02.g079600_4532 ID=Cre02.g079600_4532.1.v6.1 annot-version=v6.1 assoLoc=4532_02_07565 org=Chlamydomonas.reinhardtii.CC-4532	440.995	390.898	390.413	333.727	371.693	444.665	475.941	464.018	520.001	448.578	446.298	473.554	1.06022	0.93978	1.07828	0.92172	0.893608	1.06904	1.14424	1.11557	1.25016	1.23893	1.07297	1.1385
Cre02.g079700		11	Cre02.g079700_4532.1.p	Cre02.g079700_4532.1.p	pacid=52512973 transcript=Cre02.g079700_4532.1 locus=Cre02.g079700_4532 ID=Cre02.g079700_4532.1.v6.1 annot-version=v6.1 assoLoc=4532_02_07576 org=Chlamydomonas.reinhardtii.CC-4532	448.385	485.525	437.683	431.476	200.242	171.677	245.253	309.444	309.521	489.247	366.187	275.625	0.960232	1.03977	1.00714	0.992859	0.428825	0.367652	0.525218	0.662685	0.66285	1.12579	0.784202	0.59026
Cre02.g079750	HIK	2	Cre02.g079750_4532.1.p	Cre02.g079750_4532.1.p	pacid=52512142 transcript=Cre02.g079750_4532.1 locus=Cre02.g079750_4532 ID=Cre02.g079750_4532.1.v6.1 annot-version=v6.1 assoLoc=4532_02_07581 org=Chlamydomonas.reinhardtii.CC-4532	243.984	251.948	265.908	236.982	143.397	120.06	106.743	173.509	168.31	239.155	198.822	186.892	0.983941	1.01606	1.05752	0.94248	0.578293	0.484179	0.430474	0.699729	0.678762	0.951123	0.801812	0.7537
Cre02.g079800	ASA6	4	Cre02.g079800_4532.1.p	Cre02.g079800_4532.1.p	pacid=52512468 transcript=Cre02.g079800_4532.1 locus=Cre02.g079800_4532 ID=Cre02.g079800_4532.1.v6.1 annot-version=v6.1 assoLoc=4532_02_07586 org=Chlamydomonas.reinhardtii.CC-4532	107.943	123.009	149.435	131.997	191.687	133.965	102.764	146.825	101.664	106.822	130.739	108.814	0.934766	1.06523	1.06196	0.938038	1.65997	1.16011	0.889917	1.27148	0.880391	0.759132	1.13217	0.942308
Cre02.g080150		2	Cre02.g080150_4532.1.p	Cre02.g080150_4532.1.p	pacid=52514020 transcript=Cre02.g080150_4532.1 locus=Cre02.g080150_4532 ID=Cre02.g080150_4532.1.v6.1 annot-version=v6.1 assoLoc=4532_02_07615 org=Chlamydomonas.reinhardtii.CC-4532	28.7934	31.4303	15.0418	56.1202	611.802	121.411	466.131	76.8657	60.2785	138.784	49.0954	81.0695	0.956215	1.04379	0.422748	1.57725	20.3176	4.032	15.48	2.55267	2.00182	3.90051	1.63043	2.69228
Cre02.g080200	TRK1	14	Cre02.g080200_4532.1.p	Cre02.g080200_4532.1.p	pacid=52511673 transcript=Cre02.g080200_4532.1 locus=Cre02.g080200_4532 ID=Cre02.g080200_4532.1.v6.1 annot-version=v6.1 assoLoc=4532_02_07620 org=Chlamydomonas.reinhardtii.CC-4532	1053.36	982.498	996.126	876.971	662.661	615.146	1152.31	1217.27	1259.6	1646.68	1076.51	1236.27	1.03481	0.965193	1.06361	0.936386	0.650989	0.604311	1.13201	1.19583	1.23741	1.75824	1.05755	1.2145
Cre02.g080350		12	Cre02.g080350_4532.1.p	Cre02.g080350_4532.1.p	pacid=52512324 transcript=Cre02.g080350_4532.1 locus=Cre02.g080350_4532 ID=Cre02.g080350_4532.1.v6.1 annot-version=v6.1 assoLoc=4532_02_07635 org=Chlamydomonas.reinhardtii.CC-4532	461.627	515.073	447.377	521.938	636.834	557.414	549.865	489.366	539.431	462.957	545.218	544.681	0.945279	1.05472	0.923079	1.07692	1.30405	1.14142	1.12596	1.00208	1.1046	0.955225	1.11645	1.11535
Cre02.g080600	BIP2	16	Cre02.g080600_4532.1.p	Cre02.g080600_4532.1.p	pacid=52511714 transcript=Cre02.g080600_4532.1 locus=Cre02.g080600_4532 ID=Cre02.g080600_4532.1.v6.1 annot-version=v6.1 assoLoc=4532_02_07660 org=Chlamydomonas.reinhardtii.CC-4532	1046.99	1149.63	985.169	1002.5	1261.76	1593.94	1206.44	1255.77	957.403	1290.56	737.732	968.372	0.953274	1.04673	0.991281	1.00872	1.14882	1.45127	1.09845	1.14337	0.871706	1.29857	0.671697	0.881693
Cre02.g080650	HSP90B	20	Cre02.g080650_4532.1.p	Cre02.g080650_4532.1.p	pacid=52514074 transcript=Cre02.g080650_4532.1 locus=Cre02.g080650_4532 ID=Cre02.g080650_4532.1.v6.1 annot-version=v6.1 assoLoc=4532_02_07666 org=Chlamydomonas.reinhardtii.CC-4532	1873.62	2024.79	1921.2	1810.52	1509.54	1630.37	1567.2	1914.01	1586.31	1772	1305.79	1627.05	0.961223	1.03878	1.02966	0.970341	0.774439	0.836428	0.80402	0.981944	0.813824	0.949696	0.669909	0.834725
Cre02.g080700	BIP1	3	Cre02.g080700_4532.1.p	Cre02.g080700_4532.1.p	pacid=52512271 transcript=Cre02.g080700_4532.1 locus=Cre02.g080700_4532 ID=Cre02.g080700_4532.1.v6.1 annot-version=v6.1 assoLoc=4532_02_07671 org=Chlamydomonas.reinhardtii.CC-4532	189.771	191.111	175.081	215.732	334.955	336.569	315.032	258.629	186.049	180.59	151.033	218.937	0.996482	1.00352	0.895984	1.10402	1.75884	1.76731	1.65422	1.35805	0.976938	0.924176	0.79307	1.14963
Cre02.g080900	PRX4	11	Cre02.g080900_4532.1.p	Cre02.g080900_4532.1.p	pacid=52513838 transcript=Cre02.g080900_4532.1 locus=Cre02.g080900_4532 ID=Cre02.g080900_4532.1.v6.1 annot-version=v6.1 assoLoc=4532_02_07690 org=Chlamydomonas.reinhardtii.CC-4532	1765.2	1813.19	1740.24	1951.73	1017.73	1283.16	1310.25	1293.9	1912.34	1325.14	1159.5	1809.41	0.986589	1.01341	0.942716	1.05728	0.56882	0.717172	0.732313	0.723174	1.06883	0.71785	0.648057	1.0113
Cre02.g081050	FAP24	17	Cre02.g081050_4532.1.p	Cre02.g081050_4532.1.p	pacid=52511809 transcript=Cre02.g081050_4532.1 locus=Cre02.g081050_4532 ID=Cre02.g081050_4532.1.v6.1 annot-version=v6.1 assoLoc=4532_02_07705 org=Chlamydomonas.reinhardtii.CC-4532	731.731	740.372	829.561	744.399	702.416	1113.7	760.118	930.365	491.979	953.998	657.711	588.002	0.99413	1.00587	1.05411	0.945893	0.954303	1.51307	1.0327	1.26399	0.668403	1.21223	0.893567	0.79886
Cre02.g081250		14	Cre02.g081250_4532.3.p	Cre02.g081250_4532.3.p	pacid=52513805 transcript=Cre02.g081250_4532.3 locus=Cre02.g081250_4532 ID=Cre02.g081250_4532.3.v6.1 annot-version=v6.1 assoLoc=4532_02_07730 org=Chlamydomonas.reinhardtii.CC-4532	969.834	947.484	1101.39	1007.44	986.474	959.984	1106.66	1124.79	1027.62	997.909	872.824	990.163	1.01166	0.988343	1.04455	0.955449	1.02901	1.00138	1.15438	1.1733	1.07193	0.94641	0.910463	1.03286
Cre02.g081450		3	Cre02.g081450_4532.1.p	Cre02.g081450_4532.1.p	pacid=52511751 transcript=Cre02.g081450_4532.1 locus=Cre02.g081450_4532 ID=Cre02.g081450_4532.1.v6.1 annot-version=v6.1 assoLoc=4532_02_07750 org=Chlamydomonas.reinhardtii.CC-4532	74.4409	69.2983	70.3048	73.9653	68.1283	88.7567	79.5836	77.8782	53.0305	55.6968	52.4571	75.1804	1.03578	0.964223	0.974627	1.02537	0.947943	1.23497	1.10733	1.0836	0.737871	0.772118	0.729893	1.04607
Cre02.g081600		4	Cre02.g081600_4532.1.p	Cre02.g081600_4532.1.p	pacid=52512362 transcript=Cre02.g081600_4532.1 locus=Cre02.g081600_4532 ID=Cre02.g081600_4532.1.v6.1 annot-version=v6.1 assoLoc=4532_02_07766 org=Chlamydomonas.reinhardtii.CC-4532	255.793	250.551	238.188	246.176	255.361	236.877	277.787	231.882	229.851	250.511	261.003	244.646	1.01035	0.989647	0.983508	1.01649	1.00865	0.935637	1.09723	0.915907	0.907885	1.03439	1.03093	0.966323
Cre02.g081650		4	Cre02.g081650_4532.1.p	Cre02.g081650_4532.1.p	pacid=52514282 transcript=Cre02.g081650_4532.1 locus=Cre02.g081650_4532 ID=Cre02.g081650_4532.1.v6.1 annot-version=v6.1 assoLoc=4532_02_07771 org=Chlamydomonas.reinhardtii.CC-4532	119.34	123.726	130.926	127.612	141.812	162.972	152.445	119.228	93.9195	126.028	112.808	84.1763	0.981956	1.01804	1.01282	0.987182	1.16686	1.34097	1.25435	0.981034	0.77279	0.974928	0.928209	0.692621
Cre02.g081800		2	Cre02.g081800_4532.1.p	Cre02.g081800_4532.1.p	pacid=52513784 transcript=Cre02.g081800_4532.1 locus=Cre02.g081800_4532 ID=Cre02.g081800_4532.1.v6.1 annot-version=v6.1 assoLoc=4532_02_07786 org=Chlamydomonas.reinhardtii.CC-4532	16.1407	17.4028	11.6766	19.556	83.6447	54.067	42.9805	51.3337	66.328	18.5054	42.3464	54.0354	0.962374	1.03763	0.747719	1.25228	4.98724	3.22369	2.56267	3.06072	3.95475	1.18501	2.52486	3.22181
Cre02.g082250		7	Cre02.g082250_4532.1.p	Cre02.g082250_4532.1.p	pacid=52512355 transcript=Cre02.g082250_4532.1 locus=Cre02.g082250_4532 ID=Cre02.g082250_4532.1.v6.1 annot-version=v6.1 assoLoc=4532_02_07830 org=Chlamydomonas.reinhardtii.CC-4532	763.772	740.632	702.141	696.179	802.276	744.228	813.144	694.257	709.192	616.977	777.544	794.169	1.01538	0.984618	1.00426	0.995736	1.06657	0.989399	1.08102	0.922966	0.942821	0.882455	1.03369	1.05579
Cre02.g082300		2	Cre02.g082300_4532.1.p	Cre02.g082300_4532.1.p	pacid=52513569 transcript=Cre02.g082300_4532.1 locus=Cre02.g082300_4532 ID=Cre02.g082300_4532.1.v6.1 annot-version=v6.1 assoLoc=4532_02_07835 org=Chlamydomonas.reinhardtii.CC-4532	181.323	180.699	196.474	150.02	172.504	100.061	177.151	186.374	186.635	216.25	267.874	178.441	1.00172	0.998276	1.13407	0.865931	0.953003	0.55279	0.978675	1.02963	1.03107	1.24822	1.47988	0.985802
Cre02.g082450		3	Cre02.g082450_4532.1.p	Cre02.g082450_4532.1.p	pacid=52513039 transcript=Cre02.g082450_4532.1 locus=Cre02.g082450_4532 ID=Cre02.g082450_4532.1.v6.1 annot-version=v6.1 assoLoc=4532_02_07850 org=Chlamydomonas.reinhardtii.CC-4532	91.6525	105.543	95.2545	126.369	87.8863	83.5023	91.6865	80.2929	99.1085	89.069	86.5313	90.3736	0.92956	1.07044	0.859606	1.14039	0.891362	0.846899	0.929905	0.814348	1.00518	0.803787	0.877619	0.916589
Cre02.g082500	PSAN	6	Cre02.g082500_4532.1.p	Cre02.g082500_4532.1.p	pacid=52513423 transcript=Cre02.g082500_4532.1 locus=Cre02.g082500_4532 ID=Cre02.g082500_4532.1.v6.1 annot-version=v6.1 assoLoc=4532_02_07855 org=Chlamydomonas.reinhardtii.CC-4532	242.165	223.634	218.234	215.921	267.304	373.309	290.201	292.636	288.187	203.269	245.399	344.356	1.03978	0.960217	1.00533	0.994672	1.14772	1.60288	1.24604	1.25649	1.23739	0.936389	1.05367	1.47856
Cre02.g082550	ZEP1,ZEP	2	Cre02.g082550_4532.1.p	Cre02.g082550_4532.1.p	pacid=52511765 transcript=Cre02.g082550_4532.1 locus=Cre02.g082550_4532 ID=Cre02.g082550_4532.1.v6.1 annot-version=v6.1 assoLoc=4532_02_07861 org=Chlamydomonas.reinhardtii.CC-4532	76.7987	67.3709	81.6535	77.125	77.768	82.2503	112.14	114.735	153.618	66.5207	102.628	129.389	1.06539	0.934606	1.02852	0.971479	1.07884	1.14102	1.55567	1.59167	2.13107	0.837906	1.42371	1.79496
Cre02.g082600		2	Cre02.g082600_4532.1.p	Cre02.g082600_4532.1.p	pacid=52513640 transcript=Cre02.g082600_4532.1 locus=Cre02.g082600_4532 ID=Cre02.g082600_4532.1.v6.1 annot-version=v6.1 assoLoc=4532_02_07865 org=Chlamydomonas.reinhardtii.CC-4532	71.2215	76.1647	60.8146	61.1311	50.1339	45.4952	62.1692	49.9243	77.799	61.3351	71.3873	53.9931	0.966461	1.03354	0.997405	1.0026	0.680307	0.61736	0.843623	0.677462	1.05572	1.00594	0.968711	0.732675
Cre02.g082825		4	Cre02.g082825_4532.1.p	Cre02.g082825_4532.1.p	pacid=52512920 transcript=Cre02.g082825_4532.1 locus=Cre02.g082825_4532 ID=Cre02.g082825_4532.1.v6.1 annot-version=v6.1 assoLoc=4532_02_07896 org=Chlamydomonas.reinhardtii.CC-4532	264.088	262.325	234.099	192.284	125.127	150.877	219.302	220.428	282.667	288.153	242.425	266.508	1.00335	0.996651	1.09807	0.901931	0.475395	0.573227	0.833194	0.837472	1.07394	1.35162	0.921045	1.01254
Cre02.g083050		2	Cre02.g083050_4532.1.p	Cre02.g083050_4532.1.p	pacid=52512479 transcript=Cre02.g083050_4532.1 locus=Cre02.g083050_4532 ID=Cre02.g083050_4532.1.v6.1 annot-version=v6.1 assoLoc=4532_02_07915 org=Chlamydomonas.reinhardtii.CC-4532	50.0783	54.481	46.1636	49.9212	49.3715	32.2145	65.3139	56.0245	70.7626	49.3544	70.2199	70.0868	0.957893	1.04211	0.960893	1.03911	0.944373	0.616196	1.24932	1.07163	1.35354	1.02731	1.34316	1.34061
Cre02.g083065		3	Cre02.g083065_4532.1.p	Cre02.g083065_4532.1.p	pacid=52512840 transcript=Cre02.g083065_4532.1 locus=Cre02.g083065_4532 ID=Cre02.g083065_4532.1.v6.1 annot-version=v6.1 assoLoc=4532_02_07921 org=Chlamydomonas.reinhardtii.CC-4532	188.236	202.321	188.822	178.908	147.618	152.286	168.657	145.377	169.427	170.603	197.546	209.026	0.963936	1.03606	1.02696	0.97304	0.755936	0.77984	0.863674	0.74446	0.867617	0.927871	1.01161	1.0704
Cre02.g083300		3	Cre02.g083300_4532.1.p	Cre02.g083300_4532.1.p	pacid=52513958 transcript=Cre02.g083300_4532.1 locus=Cre02.g083300_4532 ID=Cre02.g083300_4532.1.v6.1 annot-version=v6.1 assoLoc=4532_02_07941 org=Chlamydomonas.reinhardtii.CC-4532	102.02	122.593	117.493	116.427	88.436	69.1646	101.168	99.6327	142.602	115.806	124.148	142.947	0.908407	1.09159	1.00456	0.995443	0.787452	0.615856	0.900821	0.88715	1.26976	0.990133	1.10544	1.27283
Cre02.g083550		2	Cre02.g083550_4532.1.p	Cre02.g083550_4532.1.p	pacid=52512980 transcript=Cre02.g083550_4532.1 locus=Cre02.g083550_4532 ID=Cre02.g083550_4532.1.v6.1 annot-version=v6.1 assoLoc=4532_02_07971 org=Chlamydomonas.reinhardtii.CC-4532	41.383	41.9172	40.6997	36.813	14.6354	19.7854	33.4958	31.5213	34.854	32.4774	22.4269	33.7704	0.993587	1.00641	1.05014	0.949857	0.351389	0.475038	0.804219	0.756812	0.836829	0.837989	0.53846	0.810812
Cre02.g083600		3	Cre02.g083600_4532.1.p	Cre02.g083600_4532.1.p	pacid=52512099 transcript=Cre02.g083600_4532.1 locus=Cre02.g083600_4532 ID=Cre02.g083600_4532.1.v6.1 annot-version=v6.1 assoLoc=4532_02_07975 org=Chlamydomonas.reinhardtii.CC-4532	440.379	448.017	402.885	387.059	635.16	335.398	522.613	758.303	376.304	464.065	381.273	370.3	0.991402	1.0086	1.02003	0.979966	1.4299	0.755064	1.17653	1.70713	0.847154	1.17493	0.85834	0.833637
Cre02.g083800	SNE5	9	Cre02.g083800_4532.1.p	Cre02.g083800_4532.1.p	pacid=52513780 transcript=Cre02.g083800_4532.1 locus=Cre02.g083800_4532 ID=Cre02.g083800_4532.1.v6.1 annot-version=v6.1 assoLoc=4532_02_07995 org=Chlamydomonas.reinhardtii.CC-4532	289.91	332.708	266.135	285.829	363.267	241.035	593.709	357.107	298.177	343.357	318.864	342.023	0.931261	1.06874	0.96432	1.03568	1.1669	0.774263	1.90714	1.14711	0.957817	1.24413	1.02427	1.09866
Cre02.g083850		2	Cre02.g083850_4532.1.p	Cre02.g083850_4532.1.p	pacid=52512553 transcript=Cre02.g083850_4532.1 locus=Cre02.g083850_4532 ID=Cre02.g083850_4532.1.v6.1 annot-version=v6.1 assoLoc=4532_02_08000 org=Chlamydomonas.reinhardtii.CC-4532	213.097	182.338	221.309	238.515	221.238	157.042	179.121	218.338	154.931	218.806	161.011	154.799	1.07779	0.922215	0.962581	1.03742	1.11896	0.794275	0.905944	1.10429	0.783598	0.951695	0.814349	0.78293
Cre02.g083900		2	Cre02.g083900_4532.1.p	Cre02.g083900_4532.1.p	pacid=52514359 transcript=Cre02.g083900_4532.1 locus=Cre02.g083900_4532 ID=Cre02.g083900_4532.1.v6.1 annot-version=v6.1 assoLoc=4532_02_08005 org=Chlamydomonas.reinhardtii.CC-4532	59.4286	52.6195	65.0443	59.4964	56.7648	58.4678	57.9648	58.8809	62.1118	55.7341	60.9872	67.3612	1.06077	0.939231	1.04455	0.955453	1.01322	1.04362	1.03464	1.05099	1.10866	0.895034	1.08859	1.20236
Cre02.g083950	PSRP3	7	Cre02.g083950_4532.1.p	Cre02.g083950_4532.1.p	pacid=52511593 transcript=Cre02.g083950_4532.1 locus=Cre02.g083950_4532 ID=Cre02.g083950_4532.1.v6.1 annot-version=v6.1 assoLoc=4532_02_08016 org=Chlamydomonas.reinhardtii.CC-4532	485.744	425.521	440.091	362.83	566.309	853.814	591.674	722.448	694.968	467.559	693.613	716.03	1.06609	0.933913	1.09622	0.903775	1.24291	1.87391	1.29858	1.58559	1.52528	1.16465	1.52231	1.57151
Cre02.g084000		5	Cre02.g084000_4532.1.p	Cre02.g084000_4532.1.p	pacid=52512177 transcript=Cre02.g084000_4532.1 locus=Cre02.g084000_4532 ID=Cre02.g084000_4532.1.v6.1 annot-version=v6.1 assoLoc=4532_02_08021 org=Chlamydomonas.reinhardtii.CC-4532	825.21	753.991	739.978	547.173	367.729	419.823	874.238	1223.42	1238.59	720.677	1265.26	1334.35	1.0451	0.954902	1.14979	0.850208	0.465715	0.53169	1.10719	1.54942	1.56863	1.1198	1.60241	1.68991
Cre02.g084600		2	Cre02.g084600_4532.1.p	Cre02.g084600_4532.1.p	pacid=52513696 transcript=Cre02.g084600_4532.1 locus=Cre02.g084600_4532 ID=Cre02.g084600_4532.1.v6.1 annot-version=v6.1 assoLoc=4532_02_08091 org=Chlamydomonas.reinhardtii.CC-4532	126.415	116.511	173.095	124.337	152.673	155.362	151.203	155.394	138.563	169.925	182.789	134.589	1.04077	0.95923	1.16393	0.83607	1.25695	1.27909	1.24485	1.27935	1.14078	1.14261	1.50489	1.10807
Cre02.g084650		7	Cre02.g084650_4532.1.p	Cre02.g084650_4532.1.p	pacid=52512102 transcript=Cre02.g084650_4532.1 locus=Cre02.g084650_4532 ID=Cre02.g084650_4532.1.v6.1 annot-version=v6.1 assoLoc=4532_02_08096 org=Chlamydomonas.reinhardtii.CC-4532	548.606	614.804	566.592	627.39	677.289	615.358	718.236	532.232	564.393	725.117	511.89	525.137	0.9431	1.0569	0.94908	1.05092	1.16432	1.05785	1.23471	0.914952	0.970239	1.21462	0.879982	0.902755
Cre02.g084750		7	Cre02.g084750_4532.1.p	Cre02.g084750_4532.1.p	pacid=52514224 transcript=Cre02.g084750_4532.1 locus=Cre02.g084750_4532 ID=Cre02.g084750_4532.1.v6.1 annot-version=v6.1 assoLoc=4532_02_08106 org=Chlamydomonas.reinhardtii.CC-4532	363.318	396.764	382.541	414.577	455.643	432.736	442.409	449.123	500.131	363.157	448.434	482.541	0.955997	1.044	0.95981	1.04019	1.19893	1.13866	1.16411	1.18178	1.31599	0.911175	1.17996	1.26971
Cre02.g084800		2	Cre02.g084800_4532.1.p	Cre02.g084800_4532.1.p	pacid=52511631 transcript=Cre02.g084800_4532.1 locus=Cre02.g084800_4532 ID=Cre02.g084800_4532.1.v6.1 annot-version=v6.1 assoLoc=4532_02_08111 org=Chlamydomonas.reinhardtii.CC-4532	172.554	207.297	166.945	202.458	121.183	131.557	245.879	180.799	214.443	321.833	216.537	192.373	0.908535	1.09146	0.903864	1.09614	0.638055	0.692677	1.29461	0.951947	1.12909	1.74245	1.14012	1.01289
Cre02.g084900		5	Cre02.g084900_4532.1.p	Cre02.g084900_4532.1.p	pacid=52513327 transcript=Cre02.g084900_4532.1 locus=Cre02.g084900_4532 ID=Cre02.g084900_4532.1.v6.1 annot-version=v6.1 assoLoc=4532_02_08126 org=Chlamydomonas.reinhardtii.CC-4532	149.696	192.39	164.187	186.975	126.274	97.0641	150.934	169.936	189.158	166.358	155.88	173.297	0.875195	1.1248	0.935107	1.06489	0.738259	0.567484	0.882433	0.993528	1.10591	0.947472	0.91135	1.01318
Cre02.g085450	CPX1	6	Cre02.g085450_4532.1.p	Cre02.g085450_4532.1.p	pacid=52511781 transcript=Cre02.g085450_4532.1 locus=Cre02.g085450_4532 ID=Cre02.g085450_4532.1.v6.1 annot-version=v6.1 assoLoc=4532_02_08181 org=Chlamydomonas.reinhardtii.CC-4532	343.182	334.579	344.036	220.003	240.13	256.131	328.106	407.076	544.685	325.37	428.81	602.19	1.01269	0.987307	1.2199	0.780099	0.708598	0.755815	0.968206	1.20124	1.60731	1.15371	1.26537	1.777
Cre02.g085650		2	Cre02.g085650_4532.1.p	Cre02.g085650_4532.1.p	pacid=52511804 transcript=Cre02.g085650_4532.1 locus=Cre02.g085650_4532 ID=Cre02.g085650_4532.1.v6.1 annot-version=v6.1 assoLoc=4532_02_08211 org=Chlamydomonas.reinhardtii.CC-4532	204.458	228.039	174.352	196.987	67.2236	32.4813	190.616	143.913	191.49	231.465	198.132	219.72	0.945477	1.05452	0.939045	1.06096	0.310863	0.150204	0.881467	0.665498	0.885509	1.24665	0.916224	1.01605
Cre02.g085900		7	Cre02.g085900_4532.1.p	Cre02.g085900_4532.1.p	pacid=52513196 transcript=Cre02.g085900_4532.1 locus=Cre02.g085900_4532 ID=Cre02.g085900_4532.1.v6.1 annot-version=v6.1 assoLoc=4532_02_08235 org=Chlamydomonas.reinhardtii.CC-4532	408.415	358.826	368.975	414.346	605.304	535.279	487.751	423.129	411.414	347.809	336.397	417.118	1.06463	0.935367	0.942079	1.05792	1.57787	1.39533	1.27144	1.10299	1.07245	0.888037	0.8769	1.08732
Cre02.g085950		2	Cre02.g085950_4532.1.p	Cre02.g085950_4532.1.p	pacid=52511554 transcript=Cre02.g085950_4532.1 locus=Cre02.g085950_4532 ID=Cre02.g085950_4532.1.v6.1 annot-version=v6.1 assoLoc=4532_02_08241 org=Chlamydomonas.reinhardtii.CC-4532	102.885	107.797	104.207	100.314	112.501	127.692	111.386	118.575	120.632	123.809	127.069	130.723	0.976685	1.02331	1.01903	0.980965	1.06797	1.21218	1.05739	1.12563	1.14516	1.21072	1.20626	1.24095
Cre02.g086300		7	Cre02.g086300_4532.1.p	Cre02.g086300_4532.1.p	pacid=52513751 transcript=Cre02.g086300_4532.1 locus=Cre02.g086300_4532 ID=Cre02.g086300_4532.1.v6.1 annot-version=v6.1 assoLoc=4532_02_08286 org=Chlamydomonas.reinhardtii.CC-4532	637.791	705.811	623.504	623.23	366.255	364.314	332.888	529.924	456.847	453.561	595.794	550.834	0.949375	1.05063	1.00022	0.99978	0.545184	0.542295	0.495516	0.788811	0.680033	0.727599	0.886861	0.819936
Cre02.g086600		5	Cre02.g086600_4532.1.p	Cre02.g086600_4532.1.p	pacid=52511747 transcript=Cre02.g086600_4532.1 locus=Cre02.g086600_4532 ID=Cre02.g086600_4532.1.v6.1 annot-version=v6.1 assoLoc=4532_02_08310 org=Chlamydomonas.reinhardtii.CC-4532	381.396	367.518	436.278	339.966	395.747	503.716	326.227	448.655	352.803	485.911	336.918	352.693	1.01853	0.981469	1.12407	0.875926	1.05686	1.34519	0.8712	1.19815	0.942172	1.25195	0.899751	0.941879
Cre02.g086650		3	Cre02.g086650_4532.1.p	Cre02.g086650_4532.1.p	pacid=52513258 transcript=Cre02.g086650_4532.1 locus=Cre02.g086650_4532 ID=Cre02.g086650_4532.1.v6.1 annot-version=v6.1 assoLoc=4532_02_08315 org=Chlamydomonas.reinhardtii.CC-4532	136.088	162.373	95.0324	233.747	42.1867	54.5871	184.858	79.7792	75.1023	544.987	49.6852	88.993	0.911932	1.08807	0.578092	1.42191	0.282695	0.365791	1.23874	0.534604	0.503264	3.31521	0.332943	0.596346
Cre02.g086700		5	Cre02.g086700_4532.1.p	Cre02.g086700_4532.1.p	pacid=52512141 transcript=Cre02.g086700_4532.1 locus=Cre02.g086700_4532 ID=Cre02.g086700_4532.1.v6.1 annot-version=v6.1 assoLoc=4532_02_08320 org=Chlamydomonas.reinhardtii.CC-4532	136.296	139.934	114.518	155.889	101.564	85.0342	138.473	127.307	139.386	153.055	140.885	136.408	0.98683	1.01317	0.847005	1.153	0.735358	0.615677	1.00259	0.921746	1.0092	1.13203	1.02006	0.987641
Cre02.g086750		2	Cre02.g086750_4532.1.p	Cre02.g086750_4532.1.p	pacid=52511921 transcript=Cre02.g086750_4532.1 locus=Cre02.g086750_4532 ID=Cre02.g086750_4532.1.v6.1 annot-version=v6.1 assoLoc=4532_02_08325 org=Chlamydomonas.reinhardtii.CC-4532	28.685	33.9216	39.4156	34.8983	35.7491	36.6663	36.0522	37.047	46.2996	37.7787	43.4782	38.9163	0.916357	1.08364	1.06079	0.939213	1.14202	1.17132	1.15171	1.18349	1.47906	1.01673	1.38893	1.2432
Cre02.g086887		9	Cre02.g086887_4532.1.p	Cre02.g086887_4532.1.p	pacid=52511630 transcript=Cre02.g086887_4532.1 locus=Cre02.g086887_4532 ID=Cre02.g086887_4532.1.v6.1 annot-version=v6.1 assoLoc=4532_02_08345 org=Chlamydomonas.reinhardtii.CC-4532	320.264	344.992	351.129	331.672	298.855	309.908	340.287	298.202	324.211	398.552	324.049	340.085	0.962829	1.03717	1.0285	0.971504	0.898466	0.931695	1.02303	0.896503	0.974695	1.1674	0.974208	1.02242
Cre02.g087100		5	Cre02.g087100_4532.1.p	Cre02.g087100_4532.1.p	pacid=52514252 transcript=Cre02.g087100_4532.1 locus=Cre02.g087100_4532 ID=Cre02.g087100_4532.1.v6.1 annot-version=v6.1 assoLoc=4532_02_08360 org=Chlamydomonas.reinhardtii.CC-4532	649.019	559.298	651.021	564.652	258.665	156.967	278.449	464.031	443.594	289.618	354.806	486.541	1.07425	0.925747	1.07105	0.928954	0.428141	0.259811	0.460887	0.768062	0.734234	0.476474	0.587273	0.80532
Cre02.g087150		3	Cre02.g087150_4532.1.p	Cre02.g087150_4532.1.p	pacid=52512047 transcript=Cre02.g087150_4532.1 locus=Cre02.g087150_4532 ID=Cre02.g087150_4532.1.v6.1 annot-version=v6.1 assoLoc=4532_02_08366 org=Chlamydomonas.reinhardtii.CC-4532	137.954	114.565	108.193	121.369	228.246	242.763	273.236	152.781	101.11	216.722	168.154	156.904	1.09262	0.907377	0.942604	1.0574	1.80775	1.92273	2.16408	1.21006	0.800811	1.88813	1.33181	1.24271
Cre02.g087450		5	Cre02.g087450_4532.1.p	Cre02.g087450_4532.1.p	pacid=52511874 transcript=Cre02.g087450_4532.1 locus=Cre02.g087450_4532 ID=Cre02.g087450_4532.1.v6.1 annot-version=v6.1 assoLoc=4532_02_08406 org=Chlamydomonas.reinhardtii.CC-4532	196.271	186.862	199.648	219.328	260.719	236.892	175.754	185.038	132.611	163.489	183.522	166.836	1.02456	0.975442	0.953028	1.04697	1.36098	1.2366	0.917457	0.96592	0.692245	0.780422	0.958007	0.870904
Cre02.g087551		5	Cre02.g087551_4532.1.p	Cre02.g087551_4532.1.p	pacid=52512670 transcript=Cre02.g087551_4532.1 locus=Cre02.g087551_4532 ID=Cre02.g087551_4532.1.v6.1 annot-version=v6.1 assoLoc=4532_02_08416 org=Chlamydomonas.reinhardtii.CC-4532	185.814	212.068	199.624	210.413	189.456	222.6	214.023	164.624	193.571	209.686	195.9	209.273	0.934016	1.06598	0.973688	1.02631	0.952323	1.11892	1.07581	0.827502	0.973007	1.02277	0.984714	1.05193
Cre02.g087600		5	Cre02.g087600_4532.1.p	Cre02.g087600_4532.1.p	pacid=52512255 transcript=Cre02.g087600_4532.1 locus=Cre02.g087600_4532 ID=Cre02.g087600_4532.1.v6.1 annot-version=v6.1 assoLoc=4532_02_08420 org=Chlamydomonas.reinhardtii.CC-4532	178.566	202.546	170.083	207.006	168.759	162.17	166.942	165.567	168.899	214.024	170.447	154.802	0.937079	1.06292	0.902084	1.09792	0.885614	0.851036	0.876078	0.868863	0.886348	1.13514	0.894472	0.81237
Cre02.g087700		11	Cre02.g087700_4532.1.p	Cre02.g087700_4532.1.p	pacid=52511774 transcript=Cre02.g087700_4532.1 locus=Cre02.g087700_4532 ID=Cre02.g087700_4532.1.v6.1 annot-version=v6.1 assoLoc=4532_02_08430 org=Chlamydomonas.reinhardtii.CC-4532	547.172	620.141	509.545	580.938	515.778	479.251	505.238	441.117	654.476	427.754	256.341	613.287	0.93749	1.06251	0.934531	1.06547	0.883701	0.821118	0.865643	0.755782	1.12134	0.784522	0.439198	1.05077
Cre02.g087950	TSM1	12	Cre02.g087950_4532.1.p	Cre02.g087950_4532.1.p	pacid=52513090 transcript=Cre02.g087950_4532.1 locus=Cre02.g087950_4532 ID=Cre02.g087950_4532.1.v6.1 annot-version=v6.1 assoLoc=4532_02_08456 org=Chlamydomonas.reinhardtii.CC-4532	1071.96	1104.9	944.49	947.876	859.209	767.352	941.129	922.27	1117.87	1061.45	1140.31	1111.36	0.984868	1.01513	0.998211	1.00179	0.789402	0.705008	0.864667	0.84734	1.02705	1.12182	1.04766	1.02107
Cre02.g088000	PHB1	8	Cre02.g088000_4532.1.p	Cre02.g088000_4532.1.p	pacid=52512883 transcript=Cre02.g088000_4532.1 locus=Cre02.g088000_4532 ID=Cre02.g088000_4532.1.v6.1 annot-version=v6.1 assoLoc=4532_02_08461 org=Chlamydomonas.reinhardtii.CC-4532	337.426	328.889	340.881	340.304	377.912	466.531	311.118	291.867	294.917	235.222	308.666	298.466	1.01281	0.987188	1.00085	0.999153	1.13433	1.40033	0.933847	0.876063	0.885218	0.690626	0.926487	0.895871
Cre02.g088100		2	Cre02.g088100_4532.1.p	Cre02.g088100_4532.1.p	pacid=52512905 transcript=Cre02.g088100_4532.1 locus=Cre02.g088100_4532 ID=Cre02.g088100_4532.1.v6.1 annot-version=v6.1 assoLoc=4532_02_08471 org=Chlamydomonas.reinhardtii.CC-4532	138.951	134.236	136.09	134.572	104.703	69.0343	155.474	124.891	169.18	133.854	162.96	158.328	1.01726	0.982741	1.00561	0.994392	0.76653	0.5054	1.13822	0.914326	1.23857	0.989086	1.19303	1.15912
Cre02.g088200	RB60	20	Cre02.g088200_4532.1.p	Cre02.g088200_4532.1.p	pacid=52512352 transcript=Cre02.g088200_4532.1 locus=Cre02.g088200_4532 ID=Cre02.g088200_4532.1.v6.1 annot-version=v6.1 assoLoc=4532_02_08481 org=Chlamydomonas.reinhardtii.CC-4532	916.129	1104.46	859.646	979.253	956.859	983.216	1097.58	1007.17	1086.16	1047.29	996.118	1081.07	0.906794	1.09321	0.934957	1.06504	0.947109	0.973197	1.0864	0.996907	1.07509	1.13904	0.985968	1.07005
Cre02.g088400	DEG1,DEG1A	3	Cre02.g088400_4532.1.p	Cre02.g088400_4532.1.p	pacid=52512610 transcript=Cre02.g088400_4532.1 locus=Cre02.g088400_4532 ID=Cre02.g088400_4532.1.v6.1 annot-version=v6.1 assoLoc=4532_02_08501 org=Chlamydomonas.reinhardtii.CC-4532	504.22	481.239	462.543	515.053	759.038	1047.98	589.362	455.393	483.823	324.416	439.594	546.776	1.02332	0.97668	0.946287	1.05371	1.54048	2.12689	1.19612	0.924225	0.981924	0.663702	0.892161	1.10969
Cre02.g088500		2	Cre02.g088500_4532.1.p	Cre02.g088500_4532.1.p	pacid=52512539 transcript=Cre02.g088500_4532.1 locus=Cre02.g088500_4532 ID=Cre02.g088500_4532.1.v6.1 annot-version=v6.1 assoLoc=4532_02_08510 org=Chlamydomonas.reinhardtii.CC-4532	276.443	219.253	196.399	259.03	191.868	219.621	309.529	126.125	169.094	207.211	156.509	143.772	1.11537	0.884627	0.862479	1.13752	0.774136	0.886112	1.24887	0.50888	0.682249	0.90996	0.631472	0.580081
Cre02.g088600		4	Cre02.g088600_4532.1.p	Cre02.g088600_4532.1.p	pacid=52511602 transcript=Cre02.g088600_4532.1 locus=Cre02.g088600_4532 ID=Cre02.g088600_4532.1.v6.1 annot-version=v6.1 assoLoc=4532_02_08520 org=Chlamydomonas.reinhardtii.CC-4532	209.607	228.654	205.447	261.862	266.525	276.439	265.377	152.967	198.881	126.555	174.983	204.987	0.95654	1.04346	0.879277	1.12072	1.21628	1.26153	1.21105	0.698063	0.907592	0.541633	0.798533	0.935456
Cre02.g088700		6	Cre02.g088700_4532.1.p	Cre02.g088700_4532.1.p	pacid=52512923 transcript=Cre02.g088700_4532.1 locus=Cre02.g088700_4532 ID=Cre02.g088700_4532.1.v6.1 annot-version=v6.1 assoLoc=4532_02_08536 org=Chlamydomonas.reinhardtii.CC-4532	856.038	821.692	850.642	832.905	1071.24	638.784	803.373	849.925	862.783	1065.23	950.084	857.731	1.02047	0.979528	1.01054	0.989465	1.27701	0.761486	0.95769	1.01318	1.02851	1.26546	1.13258	1.02249
Cre02.g088750		13	Cre02.g088750_4532.1.p	Cre02.g088750_4532.1.p	pacid=52512059 transcript=Cre02.g088750_4532.1 locus=Cre02.g088750_4532 ID=Cre02.g088750_4532.1.v6.1 annot-version=v6.1 assoLoc=4532_02_08540 org=Chlamydomonas.reinhardtii.CC-4532	925.39	942.615	1055.73	1100.1	1110.93	1009.09	961.364	890.449	868.616	1057.13	949.908	712.641	0.990779	1.00922	0.979419	1.02058	1.18943	1.08039	1.02929	0.953369	0.929993	0.980717	1.01703	0.762997
Cre02.g088850		2	Cre02.g088850_4532.1.p	Cre02.g088850_4532.1.p	pacid=52513297 transcript=Cre02.g088850_4532.1 locus=Cre02.g088850_4532 ID=Cre02.g088850_4532.1.v6.1 annot-version=v6.1 assoLoc=4532_02_08551 org=Chlamydomonas.reinhardtii.CC-4532	98.0055	100.443	82.0643	74.4256	41.2455	29.1845	77.7596	82.4123	113.194	68.0662	97.7409	97.852	0.987717	1.01228	1.04881	0.951187	0.41568	0.294127	0.783675	0.830566	1.14079	0.869912	0.985051	0.98617
Cre02.g088900	PRPL1	15	Cre02.g088900_4532.1.p	Cre02.g088900_4532.1.p	pacid=52514277 transcript=Cre02.g088900_4532.1 locus=Cre02.g088900_4532 ID=Cre02.g088900_4532.1.v6.1 annot-version=v6.1 assoLoc=4532_02_08555 org=Chlamydomonas.reinhardtii.CC-4532	1625.43	1417.4	1522.84	1182.37	1486.2	2211.29	1713.34	1935.86	1994.84	1695.26	1880.82	1700.46	1.06837	0.931633	1.12586	0.874143	0.976854	1.45344	1.12615	1.27241	1.31117	1.25333	1.23623	1.11768
Cre02.g089100	COPD1	9	Cre02.g089100_4532.1.p	Cre02.g089100_4532.1.p	pacid=52512226 transcript=Cre02.g089100_4532.1 locus=Cre02.g089100_4532 ID=Cre02.g089100_4532.1.v6.1 annot-version=v6.1 assoLoc=4532_02_08575 org=Chlamydomonas.reinhardtii.CC-4532	511.819	530.647	511.202	471.867	388.621	455.592	464.51	475.898	461.86	539.897	451.867	422.697	0.981939	1.01806	1.04001	0.959988	0.74558	0.874066	0.891175	0.913024	0.886091	1.09839	0.866919	0.810956
Cre02.g089450		2	Cre02.g089450_4532.1.p	Cre02.g089450_4532.1.p	pacid=52513790 transcript=Cre02.g089450_4532.1 locus=Cre02.g089450_4532 ID=Cre02.g089450_4532.1.v6.1 annot-version=v6.1 assoLoc=4532_02_08620 org=Chlamydomonas.reinhardtii.CC-4532	480.583	559.455	301.193	661.114	150.514	135.027	84.0016	116.685	174.902	167.533	162.432	140.575	0.924164	1.07584	0.625981	1.37402	0.289439	0.259658	0.161536	0.224386	0.336338	0.34819	0.312358	0.270327
Cre02.g089850		2	Cre02.g089850_4532.1.p	Cre02.g089850_4532.1.p	pacid=52511810 transcript=Cre02.g089850_4532.1 locus=Cre02.g089850_4532 ID=Cre02.g089850_4532.1.v6.1 annot-version=v6.1 assoLoc=4532_02_08666 org=Chlamydomonas.reinhardtii.CC-4532	39.5197	39.5607	35.8523	44.0163	28.8387	29.675	43.4474	28.7183	30.4103	46.0492	29.2929	31.991	0.999482	1.00052	0.897782	1.10222	0.729351	0.750502	1.09882	0.726306	0.769098	1.15312	0.740838	0.809075
Cre02.g089900		2	Cre02.g089900_4532.1.p	Cre02.g089900_4532.1.p	pacid=52513332 transcript=Cre02.g089900_4532.1 locus=Cre02.g089900_4532 ID=Cre02.g089900_4532.1.v6.1 annot-version=v6.1 assoLoc=4532_02_08670 org=Chlamydomonas.reinhardtii.CC-4532	56.7646	67.0792	54.9515	73.3651	51.4403	45.6634	34.2775	52.2547	49.5541	60.9464	52.9239	40.8287	0.916713	1.08329	0.856499	1.1435	0.830729	0.737435	0.55356	0.843881	0.800268	0.949938	0.854688	0.659358
Cre02.g089950		4	Cre02.g089950_4532.1.p	Cre02.g089950_4532.1.p	pacid=52513376 transcript=Cre02.g089950_4532.1 locus=Cre02.g089950_4532 ID=Cre02.g089950_4532.1.v6.1 annot-version=v6.1 assoLoc=4532_02_08676 org=Chlamydomonas.reinhardtii.CC-4532	250.181	297.833	334.603	255.725	317.114	299.318	221.748	329.423	299.188	239.858	302.822	349.649	0.913046	1.08695	1.13362	0.866383	1.15732	1.09237	0.809279	1.20224	1.0919	0.812626	1.10516	1.27606
Cre02.g090050		2	Cre02.g090050_4532.1.p	Cre02.g090050_4532.1.p	pacid=52513946 transcript=Cre02.g090050_4532.1 locus=Cre02.g090050_4532 ID=Cre02.g090050_4532.1.v6.1 annot-version=v6.1 assoLoc=4532_02_08691 org=Chlamydomonas.reinhardtii.CC-4532	30.0741	42.6277	30.9925	39.2085	79.9322	60.1414	70.8671	138.183	41.031	54.2212	78.6824	71.555	0.827328	1.17267	0.882965	1.11704	2.19891	1.65447	1.94953	3.80136	1.12875	1.54474	2.16452	1.96845
Cre02.g090150		3	Cre02.g090150_4532.1.p	Cre02.g090150_4532.1.p	pacid=52512298 transcript=Cre02.g090150_4532.1 locus=Cre02.g090150_4532 ID=Cre02.g090150_4532.1.v6.1 annot-version=v6.1 assoLoc=4532_02_08701 org=Chlamydomonas.reinhardtii.CC-4532	292.812	275.185	281.567	273.478	265.318	318.19	316.39	262.765	299.318	243.535	329.384	311.373	1.03103	0.968966	1.01457	0.985426	0.934223	1.12039	1.11406	0.925234	1.05394	0.877532	1.15981	1.09639
Cre02.g090400		4	Cre02.g090400_4532.1.p	Cre02.g090400_4532.1.p	pacid=52514045 transcript=Cre02.g090400_4532.1 locus=Cre02.g090400_4532 ID=Cre02.g090400_4532.1.v6.1 annot-version=v6.1 assoLoc=4532_02_08721 org=Chlamydomonas.reinhardtii.CC-4532	177.995	175.012	258.022	184.673	247.495	277.235	162.069	233.619	142.149	223.544	247.886	209.962	1.00845	0.99155	1.16569	0.834313	1.40221	1.57071	0.91822	1.32359	0.805361	1.00992	1.40443	1.18956
Cre02.g090650		5	Cre02.g090650_4532.1.p	Cre02.g090650_4532.1.p	pacid=52514380 transcript=Cre02.g090650_4532.1 locus=Cre02.g090650_4532 ID=Cre02.g090650_4532.1.v6.1 annot-version=v6.1 assoLoc=4532_02_08751 org=Chlamydomonas.reinhardtii.CC-4532	172.178	187.957	178.255	195.876	168.427	200.298	190.205	180.094	156.124	190.331	158.036	186.14	0.956186	1.04381	0.952902	1.0471	0.935355	1.11235	1.0563	1.00015	0.86703	1.01746	0.877649	1.03372
Cre02.g090850	CLPB3	24	Cre02.g090850_4532.1.p	Cre02.g090850_4532.1.p	pacid=52513925 transcript=Cre02.g090850_4532.1 locus=Cre02.g090850_4532 ID=Cre02.g090850_4532.1.v6.1 annot-version=v6.1 assoLoc=4532_02_08775 org=Chlamydomonas.reinhardtii.CC-4532	1304.87	1396.13	1468.68	1525.42	1148.82	1582.65	1386.36	1380.93	1867.41	1396.29	1604.97	1825.85	0.966213	1.03379	0.981049	1.01895	0.850663	1.1719	1.02655	1.02253	1.38275	0.932694	1.18843	1.35198
Cre02.g091050	ALAD1,HEM2	13	Cre02.g091050_4532.1.p	Cre02.g091050_4532.1.p	pacid=52514399 transcript=Cre02.g091050_4532.1 locus=Cre02.g091050_4532 ID=Cre02.g091050_4532.1.v6.1 annot-version=v6.1 assoLoc=4532_02_08795 org=Chlamydomonas.reinhardtii.CC-4532	1314.51	1318.1	1285.35	1032.82	1374.57	1583.23	1491.7	1579.62	1700.35	941.126	1410.2	1892.07	0.998636	1.00136	1.10894	0.891065	1.04426	1.20278	1.13325	1.20004	1.29176	0.811956	1.07133	1.43741
Cre02.g091100	RPL15	9	Cre02.g091100_4532.1.p	Cre02.g091100_4532.1.p	pacid=52512094 transcript=Cre02.g091100_4532.1 locus=Cre02.g091100_4532 ID=Cre02.g091100_4532.1.v6.1 annot-version=v6.1 assoLoc=4532_02_08801 org=Chlamydomonas.reinhardtii.CC-4532	405.55	382.319	421.804	420.782	728.404	691.557	576.415	516.872	431.236	493.431	490.822	399.581	1.02949	0.970514	1.00121	0.998787	1.84905	1.75551	1.46323	1.31208	1.09469	1.17123	1.24595	1.01433
Cre02.g091150		5	Cre02.g091150_4532.1.p	Cre02.g091150_4532.1.p	pacid=52513430 transcript=Cre02.g091150_4532.1 locus=Cre02.g091150_4532 ID=Cre02.g091150_4532.1.v6.1 annot-version=v6.1 assoLoc=4532_02_08806 org=Chlamydomonas.reinhardtii.CC-4532	214.321	231.624	204.134	233.555	125.34	112.403	191.134	165.386	223.112	205.777	216.096	209.489	0.961199	1.0388	0.932781	1.06722	0.562132	0.504111	0.857209	0.741733	1.00063	0.940289	0.96916	0.939528
Cre02.g091550		3	Cre02.g091550_4532.1.p	Cre02.g091550_4532.1.p	pacid=52513651 transcript=Cre02.g091550_4532.1 locus=Cre02.g091550_4532 ID=Cre02.g091550_4532.1.v6.1 annot-version=v6.1 assoLoc=4532_02_08851 org=Chlamydomonas.reinhardtii.CC-4532	156.989	140.05	165.67	137.156	158.314	168.988	148.188	118.582	176.628	187.825	180.27	155.214	1.05703	0.942974	1.09416	0.90584	1.06595	1.13782	0.997768	0.798427	1.18926	1.24048	1.21378	1.04507
Cre02.g091700	RIB72	10	Cre02.g091700_4532.1.p	Cre02.g091700_4532.1.p	pacid=52511712 transcript=Cre02.g091700_4532.1 locus=Cre02.g091700_4532 ID=Cre02.g091700_4532.1.v6.1 annot-version=v6.1 assoLoc=4532_02_08866 org=Chlamydomonas.reinhardtii.CC-4532	545.578	565.983	510.889	534.4	443.672	282.577	424.606	657.685	564.902	445.424	635.152	663.87	0.981643	1.01836	0.977508	1.02249	0.798286	0.508433	0.763981	1.18335	1.01641	0.85225	1.14281	1.19448
Cre02.g091750		4	Cre02.g091750_4532.1.p	Cre02.g091750_4532.1.p	pacid=52512531 transcript=Cre02.g091750_4532.1 locus=Cre02.g091750_4532 ID=Cre02.g091750_4532.1.v6.1 annot-version=v6.1 assoLoc=4532_02_08870 org=Chlamydomonas.reinhardtii.CC-4532	401.452	405.937	381.226	378.283	238.507	429.809	498.836	389.465	339.346	459.05	425.905	360.627	0.994445	1.00555	1.00387	0.996125	0.590811	1.06469	1.23568	0.964752	0.840601	1.20881	1.05502	0.893317
Cre02.g091850		3	Cre02.g091850_4532.1.p	Cre02.g091850_4532.1.p	pacid=52511838 transcript=Cre02.g091850_4532.1 locus=Cre02.g091850_4532 ID=Cre02.g091850_4532.1.v6.1 annot-version=v6.1 assoLoc=4532_02_08881 org=Chlamydomonas.reinhardtii.CC-4532	53.4381	55.8696	57.2883	66.5828	82.6801	71.1774	68.2309	66.4731	63.3415	59.7924	67.3118	67.9288	0.977755	1.02224	0.924966	1.07503	1.5128	1.30233	1.24842	1.21626	1.15896	0.965397	1.2316	1.24289
Cre02.g091900		4	Cre02.g091900_4532.1.p	Cre02.g091900_4532.1.p	pacid=52513462 transcript=Cre02.g091900_4532.1 locus=Cre02.g091900_4532 ID=Cre02.g091900_4532.1.v6.1 annot-version=v6.1 assoLoc=4532_02_08886 org=Chlamydomonas.reinhardtii.CC-4532	118.442	121.823	123.077	133.634	104.929	49.3837	67.2586	139.563	113.06	102.069	122.861	155.46	0.985928	1.01407	0.958876	1.04112	0.873444	0.411077	0.55987	1.16174	0.941128	0.795206	1.02271	1.29407
Cre02.g091950		2	Cre02.g091950_4532.1.p	Cre02.g091950_4532.1.p	pacid=52514164 transcript=Cre02.g091950_4532.1 locus=Cre02.g091950_4532 ID=Cre02.g091950_4532.1.v6.1 annot-version=v6.1 assoLoc=4532_02_08890 org=Chlamydomonas.reinhardtii.CC-4532	31.0838	28.4872	27.3376	21.4145	32.0574	21.422	30.9311	43.9103	37.6976	28.5494	45.9126	55.245	1.04359	0.956412	1.12149	0.878506	1.07628	0.719209	1.03846	1.47422	1.26564	1.17121	1.54144	1.85476
Cre02.g092050		2	Cre02.g092050_4532.1.p	Cre02.g092050_4532.1.p	pacid=52512367 transcript=Cre02.g092050_4532.1 locus=Cre02.g092050_4532 ID=Cre02.g092050_4532.1.v6.1 annot-version=v6.1 assoLoc=4532_02_08900 org=Chlamydomonas.reinhardtii.CC-4532	51.4364	69.6242	62.8536	52.9349	44.4342	46.956	40.8827	36.5917	35.1885	29.209	28.1392	38.7935	0.849763	1.15024	1.08566	0.914338	0.734082	0.775744	0.675409	0.604519	0.581337	0.504523	0.464878	0.640894
Cre02.g092150		4	Cre02.g092150_4532.1.p	Cre02.g092150_4532.1.p	pacid=52511616 transcript=Cre02.g092150_4532.1 locus=Cre02.g092150_4532 ID=Cre02.g092150_4532.1.v6.1 annot-version=v6.1 assoLoc=4532_02_08916 org=Chlamydomonas.reinhardtii.CC-4532	452.221	446.442	489.412	485.288	214.803	125.335	232.364	314.041	301.198	227.532	408.63	323.409	1.00643	0.993569	1.00423	0.995769	0.47805	0.278937	0.517133	0.698907	0.670325	0.466876	0.909418	0.719756
Cre02.g092250	FKB42,FKB22	4	Cre02.g092250_4532.1.p	Cre02.g092250_4532.1.p	pacid=52513694 transcript=Cre02.g092250_4532.1 locus=Cre02.g092250_4532 ID=Cre02.g092250_4532.1.v6.1 annot-version=v6.1 assoLoc=4532_02_08926 org=Chlamydomonas.reinhardtii.CC-4532	181.457	177.864	177.441	224.508	81.3432	108.364	106.035	105.07	129.215	103.727	91.3112	106.155	1.01	0.990001	0.882903	1.1171	0.452761	0.60316	0.590197	0.584825	0.719218	0.51612	0.508243	0.590864
Cre02.g092350		8	Cre02.g092350_4532.1.p	Cre02.g092350_4532.1.p	pacid=52513657 transcript=Cre02.g092350_4532.1 locus=Cre02.g092350_4532 ID=Cre02.g092350_4532.1.v6.1 annot-version=v6.1 assoLoc=4532_02_08941 org=Chlamydomonas.reinhardtii.CC-4532	605.962	595.915	550.635	678.309	428.084	561.478	762.865	623.675	431.972	801.523	374.006	375.337	1.00836	0.991641	0.896111	1.10389	0.712359	0.934335	1.26946	1.03783	0.718829	1.30441	0.62237	0.624585
Cre02.g092400		3	Cre02.g092400_4532.1.p	Cre02.g092400_4532.1.p	pacid=52512592 transcript=Cre02.g092400_4532.1 locus=Cre02.g092400_4532 ID=Cre02.g092400_4532.1.v6.1 annot-version=v6.1 assoLoc=4532_02_08945 org=Chlamydomonas.reinhardtii.CC-4532	519.38	518.272	518.429	426.835	387.446	423.18	367.296	466.272	484.258	559.376	501.19	445.368	1.00107	0.998932	1.0969	0.903102	0.746774	0.815649	0.707937	0.898706	0.933373	1.18353	0.966008	0.858415
Cre02.g092500		8	Cre02.g092500_4532.1.p	Cre02.g092500_4532.1.p	pacid=52512707 transcript=Cre02.g092500_4532.1 locus=Cre02.g092500_4532 ID=Cre02.g092500_4532.1.v6.1 annot-version=v6.1 assoLoc=4532_02_08955 org=Chlamydomonas.reinhardtii.CC-4532	467.969	469.829	455.431	532.105	491.763	396.942	502.087	470.556	484.315	550.521	502.64	452.016	0.998017	1.00198	0.922358	1.07764	1.04876	0.846541	1.07078	1.00353	1.03288	1.11494	1.07196	0.963994
Cre02.g092550		7	Cre02.g092550_4532.1.p	Cre02.g092550_4532.1.p	pacid=52514323 transcript=Cre02.g092550_4532.1 locus=Cre02.g092550_4532 ID=Cre02.g092550_4532.1.v6.1 annot-version=v6.1 assoLoc=4532_02_08960 org=Chlamydomonas.reinhardtii.CC-4532	292.327	300.997	304.233	346.456	143.295	222.761	191.664	205.532	200.988	310.928	202.705	166.568	0.985387	1.01461	0.93511	1.06489	0.483024	0.750892	0.646069	0.692815	0.677498	0.955689	0.683286	0.561474
Cre02.g092600		5	Cre02.g092600_4532.1.p	Cre02.g092600_4532.1.p	pacid=52514121 transcript=Cre02.g092600_4532.1 locus=Cre02.g092600_4532 ID=Cre02.g092600_4532.1.v6.1 annot-version=v6.1 assoLoc=4532_02_08965 org=Chlamydomonas.reinhardtii.CC-4532	231.937	222.083	230.226	193.784	156.117	159.626	259.229	221.598	246.814	243.463	253.051	256.866	1.0217	0.978296	1.08595	0.914054	0.68771	0.703167	1.14193	0.97616	1.08724	1.14838	1.11471	1.13152
Cre02.g092700		4	Cre02.g092700_4532.1.p	Cre02.g092700_4532.1.p	pacid=52513548 transcript=Cre02.g092700_4532.1 locus=Cre02.g092700_4532 ID=Cre02.g092700_4532.1.v6.1 annot-version=v6.1 assoLoc=4532_02_08975 org=Chlamydomonas.reinhardtii.CC-4532	244.55	234.037	247.76	190.064	134.932	208.715	136.296	233.662	159.495	229.328	249.936	235.227	1.02197	0.978033	1.13178	0.868221	0.563877	0.872213	0.569577	0.976466	0.666525	1.04758	1.04447	0.983006
Cre02.g092850		5	Cre02.g092850_4532.1.p	Cre02.g092850_4532.1.p	pacid=52514062 transcript=Cre02.g092850_4532.1 locus=Cre02.g092850_4532 ID=Cre02.g092850_4532.1.v6.1 annot-version=v6.1 assoLoc=4532_02_08991 org=Chlamydomonas.reinhardtii.CC-4532	294.564	312.838	275.308	306.229	241.61	166.962	211.392	329.248	333.327	205.906	313.147	357.252	0.969914	1.03009	0.946829	1.05317	0.795552	0.549758	0.696053	1.08412	1.09755	0.708144	1.0311	1.17633
Cre02.g092900	GUA1	11	Cre02.g092900_4532.1.p	Cre02.g092900_4532.1.p	pacid=52514024 transcript=Cre02.g092900_4532.1 locus=Cre02.g092900_4532 ID=Cre02.g092900_4532.1.v6.1 annot-version=v6.1 assoLoc=4532_02_08996 org=Chlamydomonas.reinhardtii.CC-4532	989.784	993.416	952.804	957.069	1009.59	808.609	1115.12	1082.19	1284.63	793.12	1185.97	1221.84	0.998169	1.00183	0.997767	1.00223	1.01814	0.815459	1.12457	1.09136	1.29551	0.830547	1.19602	1.23219
Cre02.g093300		7	Cre02.g093300_4532.1.p	Cre02.g093300_4532.1.p	pacid=52512674 transcript=Cre02.g093300_4532.1 locus=Cre02.g093300_4532 ID=Cre02.g093300_4532.1.v6.1 annot-version=v6.1 assoLoc=4532_02_09090 org=Chlamydomonas.reinhardtii.CC-4532	505.767	499.773	506.24	495.532	480.703	366.036	545.312	465.96	506.453	511.262	468.874	453.384	1.00596	0.994039	1.01069	0.989311	0.956109	0.728039	1.08462	0.926786	1.00733	1.02072	0.932581	0.901772
Cre02.g093350		2	Cre02.g093350_4532.1.p	Cre02.g093350_4532.1.p	pacid=52514201 transcript=Cre02.g093350_4532.1 locus=Cre02.g093350_4532 ID=Cre02.g093350_4532.1.v6.1 annot-version=v6.1 assoLoc=4532_02_09095 org=Chlamydomonas.reinhardtii.CC-4532	46.4566	44.4808	47.2392	57.9902	83.1898	73.4834	60.0105	48.1953	49.7487	48.5721	71.7975	51.7395	1.02173	0.978273	0.897833	1.10217	1.82961	1.61613	1.31982	1.05997	1.09413	0.923166	1.57905	1.13791
Cre02.g093450		6	Cre02.g093450_4532.1.p	Cre02.g093450_4532.1.p	pacid=52513472 transcript=Cre02.g093450_4532.1 locus=Cre02.g093450_4532 ID=Cre02.g093450_4532.1.v6.1 annot-version=v6.1 assoLoc=4532_02_09105 org=Chlamydomonas.reinhardtii.CC-4532	394.742	396.447	390.499	399.226	306.64	243.229	270.375	351.488	423.299	318.361	221.661	431.293	0.997845	1.00215	0.988949	1.01105	0.775137	0.614844	0.683465	0.888506	1.07003	0.806258	0.560324	1.09024
Cre02.g093550		2	Cre02.g093550_4532.1.p	Cre02.g093550_4532.1.p	pacid=52513851 transcript=Cre02.g093550_4532.1 locus=Cre02.g093550_4532 ID=Cre02.g093550_4532.1.v6.1 annot-version=v6.1 assoLoc=4532_02_09115 org=Chlamydomonas.reinhardtii.CC-4532	32.2892	35.9339	34.1432	31.2642	28.1113	25.845	27.7342	33.759	37.0048	39.3986	38.2685	29.7071	0.946577	1.05342	1.04402	0.955984	0.824099	0.757661	0.813044	0.989665	1.08482	1.20471	1.12186	0.870881
Cre02.g093650		11	Cre02.g093650_4532.1.p	Cre02.g093650_4532.1.p	pacid=52513793 transcript=Cre02.g093650_4532.1 locus=Cre02.g093650_4532 ID=Cre02.g093650_4532.1.v6.1 annot-version=v6.1 assoLoc=4532_02_09126 org=Chlamydomonas.reinhardtii.CC-4532	1026.5	988.651	1013.69	978.874	712.786	728.621	949.801	899.57	1064.15	812.139	941.644	1154.91	1.01878	0.981218	1.01747	0.982527	0.707427	0.723143	0.94266	0.892807	1.05615	0.81517	0.934564	1.14623
Cre02.g093750	NRX2	7	Cre02.g093750_4532.1.p	Cre02.g093750_4532.1.p	pacid=52514141 transcript=Cre02.g093750_4532.1 locus=Cre02.g093750_4532 ID=Cre02.g093750_4532.1.v6.1 annot-version=v6.1 assoLoc=4532_02_09136 org=Chlamydomonas.reinhardtii.CC-4532	256.271	364.215	289.165	284.707	491.425	682.025	309.078	151.601	162.28	449.015	232.208	200.161	0.826033	1.17397	1.00777	0.992232	1.584	2.19836	0.996245	0.488652	0.523074	1.56486	0.748471	0.645175
Cre02.g094100		9	Cre02.g094100_4532.1.p	Cre02.g094100_4532.1.p	pacid=52513443 transcript=Cre02.g094100_4532.1 locus=Cre02.g094100_4532 ID=Cre02.g094100_4532.1.v6.1 annot-version=v6.1 assoLoc=4532_02_09175 org=Chlamydomonas.reinhardtii.CC-4532	486.15	581.018	480.372	471.171	469.741	442.145	478.17	496.053	474.176	509.59	512.5	503.58	0.911103	1.0889	1.00967	0.99033	0.880351	0.828632	0.896148	0.929662	0.888662	1.07108	0.960486	0.943769
Cre02.g094250		4	Cre02.g094250_4532.1.p	Cre02.g094250_4532.1.p	pacid=52513259 transcript=Cre02.g094250_4532.1 locus=Cre02.g094250_4532 ID=Cre02.g094250_4532.1.v6.1 annot-version=v6.1 assoLoc=4532_02_09190 org=Chlamydomonas.reinhardtii.CC-4532	745.773	772.848	756.478	878.383	938.441	467.381	855.214	698.249	720.25	63.0451	862.508	832.188	0.982171	1.01783	0.925434	1.07457	1.23591	0.615533	1.1263	0.919583	0.948558	0.0771259	1.13591	1.09598
Cre02.g094300	FUO1	6	Cre02.g094300_4532.1.p	Cre02.g094300_4532.1.p	pacid=52514034 transcript=Cre02.g094300_4532.1 locus=Cre02.g094300_4532 ID=Cre02.g094300_4532.1.v6.1 annot-version=v6.1 assoLoc=4532_02_09196 org=Chlamydomonas.reinhardtii.CC-4532	339.739	363.778	310.989	397.688	305.826	332.458	352.692	283.373	391.426	256.962	333.491	403.41	0.96583	1.03417	0.877661	1.12234	0.86942	0.945131	1.00265	0.80559	1.11277	0.725188	0.948068	1.14684
Cre02.g094350		2	Cre02.g094350_4532.1.p	Cre02.g094350_4532.1.p	pacid=52512902 transcript=Cre02.g094350_4532.1 locus=Cre02.g094350_4532 ID=Cre02.g094350_4532.1.v6.1 annot-version=v6.1 assoLoc=4532_02_09201 org=Chlamydomonas.reinhardtii.CC-4532	46.3156	45.9069	41.5208	49.2063	38.4475	38.2228	33.6484	45.278	36.6302	32.5986	50.1438	53.0769	1.00443	0.995568	0.91529	1.08471	0.833799	0.828926	0.729722	0.98193	0.794387	0.718608	1.08745	1.15106
Cre02.g094450		8	Cre02.g094450_4532.1.p	Cre02.g094450_4532.1.p	pacid=52513445 transcript=Cre02.g094450_4532.1 locus=Cre02.g094450_4532 ID=Cre02.g094450_4532.1.v6.1 annot-version=v6.1 assoLoc=4532_02_09211 org=Chlamydomonas.reinhardtii.CC-4532	276.137	260.736	400.065	376.873	674.207	1030.78	234.734	291.618	217.181	267.94	210.162	159.911	1.02869	0.971314	1.02985	0.970149	2.51161	3.83994	0.874449	1.08636	0.809059	0.689733	0.782911	0.595713
Cre02.g094650		2	Cre02.g094650_4532.1.p	Cre02.g094650_4532.1.p	pacid=52514240 transcript=Cre02.g094650_4532.1 locus=Cre02.g094650_4532 ID=Cre02.g094650_4532.1.v6.1 annot-version=v6.1 assoLoc=4532_02_09231 org=Chlamydomonas.reinhardtii.CC-4532	185.636	174.266	187.836	183.868	143.484	146.291	123.133	123.616	103.485	164.507	144.538	125.22	1.03159	0.968408	1.01068	0.989325	0.79735	0.812949	0.684258	0.686943	0.575073	0.885151	0.803208	0.695856
Cre02.g095045		2	Cre02.g095045_4532.1.p	Cre02.g095045_4532.1.p	pacid=52526133 transcript=Cre02.g095045_4532.1 locus=Cre02.g095045_4532 ID=Cre02.g095045_4532.1.v6.1 annot-version=v6.1 assoLoc=4532_11_58105 org=Chlamydomonas.reinhardtii.CC-4532	50.3873	46.0637	46.2273	48.6182	51.2787	38.1457	49.2921	34.5293	36.5761	67.2505	34.7574	35.3869	1.04483	0.955173	0.974792	1.02521	1.06331	0.790986	1.02212	0.715997	0.758439	1.41811	0.720727	0.73378
Cre02.g095050		2	Cre02.g095050_4532.1.p	Cre02.g095050_4532.1.p	pacid=52513928 transcript=Cre02.g095050_4532.1 locus=Cre02.g095050_4532 ID=Cre02.g095050_4532.1.v6.1 annot-version=v6.1 assoLoc=4532_02_09271 org=Chlamydomonas.reinhardtii.CC-4532	178.358	234.321	214.694	253.234	73.7941	78.6499	117.8	107.528	150.083	279.965	127.927	119.718	0.864391	1.13561	0.917637	1.08236	0.357634	0.381167	0.570904	0.521122	0.72736	1.19662	0.619983	0.580199
Cre02.g095069		3	Cre02.g095069_4532.1.p	Cre02.g095069_4532.1.p	pacid=52526915 transcript=Cre02.g095069_4532.1 locus=Cre02.g095069_4532 ID=Cre02.g095069_4532.1.v6.1 annot-version=v6.1 assoLoc=4532_11_57975 org=Chlamydomonas.reinhardtii.CC-4532	218.279	218.305	166.542	200.726	212.007	211.716	376.098	349.214	408.488	138.762	293.681	333.828	0.99994	1.00006	0.906924	1.09308	0.971208	0.969875	1.72291	1.59976	1.87129	0.755644	1.34536	1.52927
Cre02.g095070		4	Cre02.g095070_4532.1.p	Cre02.g095070_4532.1.p	pacid=52526493 transcript=Cre02.g095070_4532.1 locus=Cre02.g095070_4532 ID=Cre02.g095070_4532.1.v6.1 annot-version=v6.1 assoLoc=4532_11_57970 org=Chlamydomonas.reinhardtii.CC-4532	181.544	170.843	220.549	204.38	221.635	141.18	205.43	190.521	202.528	171.132	206.342	179.989	1.03037	0.969633	1.03805	0.961949	1.25791	0.801278	1.16593	1.08132	1.14946	0.805462	1.17111	1.02154
Cre02.g095071		9	Cre02.g095071_4532.1.p	Cre02.g095071_4532.1.p	pacid=52526184 transcript=Cre02.g095071_4532.1 locus=Cre02.g095071_4532 ID=Cre02.g095071_4532.1.v6.1 annot-version=v6.1 assoLoc=4532_11_57965 org=Chlamydomonas.reinhardtii.CC-4532	713.795	671.309	721.35	705.173	715.575	600.444	567.517	621.266	597.932	857.413	733.157	556.422	1.03067	0.969326	1.01134	0.98866	1.03324	0.867002	0.819458	0.897068	0.863375	1.2021	1.05863	0.803437
Cre02.g095077		5	Cre02.g095077_4532.1.p	Cre02.g095077_4532.1.p	pacid=52526981 transcript=Cre02.g095077_4532.1 locus=Cre02.g095077_4532 ID=Cre02.g095077_4532.1.v6.1 annot-version=v6.1 assoLoc=4532_11_57935 org=Chlamydomonas.reinhardtii.CC-4532	132.841	136.823	145.609	144.895	177.435	240.687	217.184	155.828	139.56	149.441	211.565	149.031	0.985233	1.01477	1.00246	0.997542	1.31597	1.78509	1.61077	1.15572	1.03507	1.02884	1.5691	1.10531
Cre02.g095080		3	Cre02.g095080_4532.1.p	Cre02.g095080_4532.1.p	pacid=52526824 transcript=Cre02.g095080_4532.1 locus=Cre02.g095080_4532 ID=Cre02.g095080_4532.1.v6.1 annot-version=v6.1 assoLoc=4532_11_57921 org=Chlamydomonas.reinhardtii.CC-4532	120.775	114.645	122.026	86.3428	364.053	288.627	135.656	138.957	92.6907	119.641	165.41	120.56	1.02604	0.973961	1.17125	0.82875	3.0928	2.45202	1.15246	1.1805	0.78745	1.14836	1.40523	1.02421
Cre02.g095081		3	Cre02.g095081_4532.1.p	Cre02.g095081_4532.1.p	pacid=52526315 transcript=Cre02.g095081_4532.1 locus=Cre02.g095081_4532 ID=Cre02.g095081_4532.1.v6.1 annot-version=v6.1 assoLoc=4532_11_57915 org=Chlamydomonas.reinhardtii.CC-4532	160.745	166.47	158.246	178.712	141.42	116.134	134.069	140.597	161.405	161.474	158.464	154.553	0.982504	1.0175	0.939262	1.06074	0.864386	0.709833	0.819455	0.859355	0.986538	0.958422	0.968562	0.944657
Cre02.g095082		4	Cre02.g095082_4532.1.p	Cre02.g095082_4532.1.p	pacid=52527037 transcript=Cre02.g095082_4532.1 locus=Cre02.g095082_4532 ID=Cre02.g095082_4532.1.v6.1 annot-version=v6.1 assoLoc=4532_11_57910 org=Chlamydomonas.reinhardtii.CC-4532	155.295	177.14	156.301	159.733	102.88	93.2669	131.898	128.422	112.088	124.972	118.6	100.631	0.934288	1.06571	0.98914	1.01086	0.618948	0.561114	0.793527	0.772614	0.674345	0.790877	0.713523	0.605418
Cre02.g095092		3	Cre02.g095092_4532.1.p	Cre02.g095092_4532.1.p	pacid=52526640 transcript=Cre02.g095092_4532.1 locus=Cre02.g095092_4532 ID=Cre02.g095092_4532.1.v6.1 annot-version=v6.1 assoLoc=4532_11_57865 org=Chlamydomonas.reinhardtii.CC-4532	157.891	144.952	159.454	144.484	138.201	157.373	179.95	219.551	300.651	169.556	206.782	249.064	1.04273	0.957275	1.04925	0.950747	0.912691	1.0393	1.1884	1.44993	1.98552	1.11573	1.36561	1.64484
Cre02.g095095		3	Cre02.g095095_4532.1.p	Cre02.g095095_4532.1.p	pacid=52526699 transcript=Cre02.g095095_4532.1 locus=Cre02.g095095_4532 ID=Cre02.g095095_4532.1.v6.1 annot-version=v6.1 assoLoc=4532_11_57850 org=Chlamydomonas.reinhardtii.CC-4532	130.759	99.9571	187.618	204.966	212.66	310.886	113.351	113.019	110.747	112.464	127.7	94.2224	1.13351	0.866494	0.955811	1.04419	1.84348	2.69497	0.982602	0.979724	0.960028	0.572942	1.10699	0.816782
Cre02.g095097		2	Cre02.g095097_4532.1.p	Cre02.g095097_4532.1.p	pacid=52526405 transcript=Cre02.g095097_4532.1 locus=Cre02.g095097_4532 ID=Cre02.g095097_4532.1.v6.1 annot-version=v6.1 assoLoc=4532_11_57841 org=Chlamydomonas.reinhardtii.CC-4532	70.9183	51.0468	74.5176	47.9817	73.0685	69.7933	88.1681	93.2163	129.944	73.8793	95.8481	93.7027	1.16293	0.837072	1.21662	0.783379	1.19819	1.14448	1.44579	1.52857	2.13084	1.2062	1.57173	1.53655
Cre02.g095101		6	Cre02.g095101_4532.1.p	Cre02.g095101_4532.1.p	pacid=52527055 transcript=Cre02.g095101_4532.1 locus=Cre02.g095101_4532 ID=Cre02.g095101_4532.1.v6.1 annot-version=v6.1 assoLoc=4532_11_57826 org=Chlamydomonas.reinhardtii.CC-4532	216.18	217.661	241.007	227.57	226.243	235.599	194.84	230.141	226.797	211.03	268.098	280.741	0.996586	1.00341	1.02868	0.971324	1.04298	1.08611	0.898209	1.06095	1.04553	0.900727	1.23593	1.29421
Cre02.g095102		3	Cre02.g095102_4532.1.p	Cre02.g095102_4532.1.p	pacid=52526889 transcript=Cre02.g095102_4532.1 locus=Cre02.g095102_4532 ID=Cre02.g095102_4532.1.v6.1 annot-version=v6.1 assoLoc=4532_11_57821 org=Chlamydomonas.reinhardtii.CC-4532	109.467	127.787	120.159	133.824	150.749	150.404	106.748	101.39	95.0108	95.3748	107.824	103.444	0.922783	1.07722	0.946197	1.0538	1.27078	1.26787	0.899863	0.854696	0.800921	0.751033	0.908933	0.872011
Cre02.g095105		3	Cre02.g095105_4532.1.p	Cre02.g095105_4532.1.p	pacid=52526503 transcript=Cre02.g095105_4532.1 locus=Cre02.g095105_4532 ID=Cre02.g095105_4532.1.v6.1 annot-version=v6.1 assoLoc=4532_11_57805 org=Chlamydomonas.reinhardtii.CC-4532	79.8525	65.2632	95.5818	65.3988	88.6192	76.7714	63.5378	76.0139	70.5107	55.4469	92.7756	71.2889	1.10054	0.899464	1.18749	0.812505	1.22136	1.05807	0.875685	1.04763	0.971786	0.688864	1.27864	0.982511
Cre02.g095111		7	Cre02.g095111_4532.1.p	Cre02.g095111_4532.1.p	pacid=52526849 transcript=Cre02.g095111_4532.1 locus=Cre02.g095111_4532 ID=Cre02.g095111_4532.1.v6.1 annot-version=v6.1 assoLoc=4532_11_57785 org=Chlamydomonas.reinhardtii.CC-4532	362.198	367.879	311.665	355.274	200.863	205.988	212.157	230.637	217.85	287.594	262.039	314.832	0.992219	1.00778	0.934613	1.06539	0.550252	0.564291	0.581191	0.631816	0.596786	0.86243	0.717839	0.862462
Cre02.g095113		2	Cre02.g095113_4532.1.p	Cre02.g095113_4532.1.p	pacid=52527052 transcript=Cre02.g095113_4532.1 locus=Cre02.g095113_4532 ID=Cre02.g095113_4532.1.v6.1 annot-version=v6.1 assoLoc=4532_11_57781 org=Chlamydomonas.reinhardtii.CC-4532	38.7575	46.0685	44.9976	45.9253	39.7377	29.1374	43.6165	39.0549	44.4274	38.2121	45.3478	42.8652	0.913812	1.08619	0.989797	1.0102	0.936923	0.686992	1.02838	0.920824	1.04749	0.840539	1.0692	1.01066
Cre02.g095122		6	Cre02.g095122_4532.1.p	Cre02.g095122_4532.1.p	pacid=52527073 transcript=Cre02.g095122_4532.1 locus=Cre02.g095122_4532 ID=Cre02.g095122_4532.1.v6.1 annot-version=v6.1 assoLoc=4532_11_57741 org=Chlamydomonas.reinhardtii.CC-4532	289.043	239.22	286.415	246.083	174.172	213.287	274.251	236.091	271.408	329.441	203.002	269.294	1.09431	0.905685	1.07574	0.924259	0.659414	0.807503	1.03831	0.893839	1.02755	1.23734	0.768564	1.01955
Cre02.g095126	DPE2	8	Cre02.g095126_4532.1.p	Cre02.g095126_4532.1.p	pacid=52526732 transcript=Cre02.g095126_4532.1 locus=Cre02.g095126_4532 ID=Cre02.g095126_4532.1.v6.1 annot-version=v6.1 assoLoc=4532_11_57721 org=Chlamydomonas.reinhardtii.CC-4532	250.255	278.653	244.88	292.84	249.132	179.185	248.54	190.595	274.558	208.161	267.617	301.972	0.946308	1.05369	0.910809	1.08919	0.942062	0.677566	0.939823	0.720711	1.03821	0.774236	1.01196	1.14187
Cre02.g095127		2	Cre02.g095127_4532.1.p	Cre02.g095127_4532.1.p	pacid=52526347 transcript=Cre02.g095127_4532.1 locus=Cre02.g095127_4532 ID=Cre02.g095127_4532.1.v6.1 annot-version=v6.1 assoLoc=4532_11_57716 org=Chlamydomonas.reinhardtii.CC-4532	29.8656	27.6741	41.6968	33.2237	41.0978	44.4985	34.5074	33.2649	36.9917	33.1676	44.526	35.961	1.03809	0.961913	1.11309	0.886905	1.4285	1.54671	1.19943	1.15624	1.28578	0.885408	1.54766	1.24995
Cre02.g095133		3	Cre02.g095133_4532.1.p	Cre02.g095133_4532.1.p	pacid=52526655 transcript=Cre02.g095133_4532.1 locus=Cre02.g095133_4532 ID=Cre02.g095133_4532.1.v6.1 annot-version=v6.1 assoLoc=4532_11_57691 org=Chlamydomonas.reinhardtii.CC-4532	64.574	59.0111	52.661	64.3953	34.2907	47.6411	55.66	44.5232	61.876	66.1516	71.3179	65.1547	1.04501	0.954987	0.899755	1.10024	0.554933	0.770985	0.900756	0.720527	1.00135	1.13025	1.15415	1.05441
Cre02.g095137		2	Cre02.g095137_4532.1.p	Cre02.g095137_4532.1.p	pacid=52525955 transcript=Cre02.g095137_4532.1 locus=Cre02.g095137_4532 ID=Cre02.g095137_4532.1.v6.1 annot-version=v6.1 assoLoc=4532_11_57670 org=Chlamydomonas.reinhardtii.CC-4532	142.936	258.516	260.5	517.201	67.4207	115.008	324.025	105.327	42.6657	81.1231	97.5588	34.5597	0.712095	1.2879	0.669923	1.33008	0.335884	0.57296	1.61427	0.52473	0.212557	0.208623	0.48603	0.172174
Cre02.g095146		5	Cre02.g095146_4532.1.p	Cre02.g095146_4532.1.p	pacid=52526425 transcript=Cre02.g095146_4532.1 locus=Cre02.g095146_4532 ID=Cre02.g095146_4532.1.v6.1 annot-version=v6.1 assoLoc=4532_11_57621 org=Chlamydomonas.reinhardtii.CC-4532	501.409	465.395	574.902	440.72	656.209	552.409	618.713	605.627	593.765	696.825	672.523	543.622	1.03725	0.962749	1.13212	0.867882	1.35748	1.14275	1.27991	1.25284	1.2283	1.37221	1.39123	1.12458
Cre02.g095147		2	Cre02.g095147_4532.1.p	Cre02.g095147_4532.1.p	pacid=52526009 transcript=Cre02.g095147_4532.1 locus=Cre02.g095147_4532 ID=Cre02.g095147_4532.1.v6.1 annot-version=v6.1 assoLoc=4532_11_57615 org=Chlamydomonas.reinhardtii.CC-4532	40.4798	45.9104	38.1507	52.6461	31.9652	31.8252	46.3202	39.6489	38.9113	40.1211	38.4404	34.4019	0.937139	1.06286	0.840353	1.15965	0.740019	0.736778	1.07235	0.917903	0.900827	0.883756	0.889925	0.796431
Cre02.g095148		3	Cre02.g095148_4532.1.p	Cre02.g095148_4532.1.p	pacid=52526447 transcript=Cre02.g095148_4532.1 locus=Cre02.g095148_4532 ID=Cre02.g095148_4532.1.v6.1 annot-version=v6.1 assoLoc=4532_11_57610 org=Chlamydomonas.reinhardtii.CC-4532	100.193	89.7754	100.456	101.136	75.9857	85.4536	97.3445	99.3651	91.1478	89.7074	75.5179	77.6074	1.05484	0.945161	0.996627	1.00337	0.799983	0.899661	1.02485	1.04612	0.95961	0.88999	0.795057	0.817056
Cre02.g095149		2	Cre02.g095149_4532.1.p	Cre02.g095149_4532.1.p	pacid=52526306 transcript=Cre02.g095149_4532.1 locus=Cre02.g095149_4532 ID=Cre02.g095149_4532.1.v6.1 annot-version=v6.1 assoLoc=4532_11_57606 org=Chlamydomonas.reinhardtii.CC-4532	71.5401	64.6329	73.8387	64.479	48.934	41.2338	24.8089	59.1519	42.5701	50.4976	78.4651	77.2951	1.05072	0.949276	1.06767	0.932332	0.718703	0.605609	0.364373	0.868776	0.625236	0.730168	1.15243	1.13525
Cre02.g095150		6	Cre02.g095150_4532.1.p	Cre02.g095150_4532.1.p	pacid=52511718 transcript=Cre02.g095150_4532.1 locus=Cre02.g095150_4532 ID=Cre02.g095150_4532.1.v6.1 annot-version=v6.1 assoLoc=4532_02_09281 org=Chlamydomonas.reinhardtii.CC-4532	1265.65	863.297	1498.32	1163.4	1062.5	1372.82	460.504	500.379	547.769	929.756	621.25	315.662	1.18899	0.811008	1.12583	0.874172	0.998146	1.28967	0.432612	0.470072	0.514591	0.698613	0.583622	0.296543
Cre02.g095200		2	Cre02.g095200_4532.1.p	Cre02.g095200_4532.1.p	pacid=52514038 transcript=Cre02.g095200_4532.1 locus=Cre02.g095200_4532 ID=Cre02.g095200_4532.1.v6.1 annot-version=v6.1 assoLoc=4532_02_09285 org=Chlamydomonas.reinhardtii.CC-4532	70.5184	81.6142	74.4174	69.3086	48.6444	100.442	56.7835	43.27	41.8602	87.951	57.2782	41.2389	0.927065	1.07294	1.03555	0.964455	0.6395	1.32045	0.7465	0.568846	0.550312	1.22387	0.753004	0.542144
Cre02.g095350		2	Cre02.g095350_4532.1.p	Cre02.g095350_4532.1.p	pacid=52512215 transcript=Cre02.g095350_4532.1 locus=Cre02.g095350_4532 ID=Cre02.g095350_4532.1.v6.1 annot-version=v6.1 assoLoc=4532_02_09310 org=Chlamydomonas.reinhardtii.CC-4532	74.2365	67.3536	74.0771	69.9451	42.7377	22.2777	36.6745	53.2239	39.6779	67.9727	60.2461	56.4796	1.04861	0.951389	1.02869	0.97131	0.603682	0.314679	0.518038	0.751803	0.560462	0.94392	0.850993	0.79779
Cre02.g095400		11	Cre02.g095400_4532.1.p	Cre02.g095400_4532.1.p	pacid=52513151 transcript=Cre02.g095400_4532.1 locus=Cre02.g095400_4532 ID=Cre02.g095400_4532.1.v6.1 annot-version=v6.1 assoLoc=4532_02_09316 org=Chlamydomonas.reinhardtii.CC-4532	905.644	809.815	1074.27	798.416	961.443	902.162	697.807	808.315	647.951	1086.48	1027.87	662.218	1.05586	0.944138	1.1473	0.852696	1.12092	1.0518	0.813551	0.942389	0.755426	1.16034	1.19836	0.772059
Cre02.g095500		2	Cre02.g095500_4532.1.p	Cre02.g095500_4532.1.p	pacid=52513414 transcript=Cre02.g095500_4532.1 locus=Cre02.g095500_4532 ID=Cre02.g095500_4532.1.v6.1 annot-version=v6.1 assoLoc=4532_02_09326 org=Chlamydomonas.reinhardtii.CC-4532	95.9174	113.216	96.0857	151.148	36.0528	34.6492	44.6438	26.2557	49.3369	104.289	38.4914	47.9315	0.917284	1.08272	0.777286	1.22271	0.344783	0.33136	0.426941	0.25109	0.471822	0.843647	0.368104	0.458382
Cre02.g095650		5	Cre02.g095650_4532.1.p	Cre02.g095650_4532.1.p	pacid=52514404 transcript=Cre02.g095650_4532.1 locus=Cre02.g095650_4532 ID=Cre02.g095650_4532.1.v6.1 annot-version=v6.1 assoLoc=4532_02_09341 org=Chlamydomonas.reinhardtii.CC-4532	329.878	334.658	286.703	283.417	148.187	120.453	270.33	156.756	262.409	250.349	280.179	195.661	0.992807	1.00719	1.00576	0.994236	0.445986	0.362518	0.81359	0.471776	0.789751	0.878233	0.843232	0.588865
Cre02.g095800		2	Cre02.g095800_4532.1.p	Cre02.g095800_4532.1.p	pacid=52513798 transcript=Cre02.g095800_4532.1 locus=Cre02.g095800_4532 ID=Cre02.g095800_4532.1.v6.1 annot-version=v6.1 assoLoc=4532_02_09356 org=Chlamydomonas.reinhardtii.CC-4532	59.0538	79.6506	67.8461	70.1132	30.9605	45.3112	44.6821	35.1944	38.1988	71.886	41.4195	39.9496	0.851506	1.14849	0.983567	1.01643	0.446424	0.653349	0.644278	0.507473	0.550794	1.04213	0.597234	0.576039
Cre02.g095850		3	Cre02.g095850_4532.1.p	Cre02.g095850_4532.1.p	pacid=52511885 transcript=Cre02.g095850_4532.1 locus=Cre02.g095850_4532 ID=Cre02.g095850_4532.1.v6.1 annot-version=v6.1 assoLoc=4532_02_09360 org=Chlamydomonas.reinhardtii.CC-4532	456.356	420.414	470.694	400.817	345.068	259.048	258.941	299.335	281.996	538.198	362.318	314.61	1.04099	0.959006	1.08018	0.919821	0.787135	0.590914	0.59067	0.682813	0.643261	1.23509	0.826484	0.717657
Cre02.g096150		7	Cre02.g096150_4532.1.p	Cre02.g096150_4532.1.p	pacid=52513677 transcript=Cre02.g096150_4532.1 locus=Cre02.g096150_4532 ID=Cre02.g096150_4532.1.v6.1 annot-version=v6.1 assoLoc=4532_02_09391 org=Chlamydomonas.reinhardtii.CC-4532	542.244	626.888	563.148	609.266	323.413	301.448	252.293	312.903	286.717	432.037	206.248	320.973	0.927601	1.0724	0.960664	1.03934	0.553253	0.515678	0.43159	0.535274	0.490478	0.737004	0.352822	0.549079
Cre02.g096200		2	Cre02.g096200_4532.1.p	Cre02.g096200_4532.1.p	pacid=52513330 transcript=Cre02.g096200_4532.1 locus=Cre02.g096200_4532 ID=Cre02.g096200_4532.1.v6.1 annot-version=v6.1 assoLoc=4532_02_09396 org=Chlamydomonas.reinhardtii.CC-4532	66.1831	81.3845	61.0326	88.375	75.752	41.247	39.7256	45.7792	39.168	65.3948	41.6545	57.6836	0.896987	1.10301	0.816995	1.18301	1.02668	0.559025	0.538405	0.620451	0.530848	0.875388	0.564548	0.781792
Cre02.g096250		2	Cre02.g096250_4532.1.p	Cre02.g096250_4532.1.p	pacid=52514149 transcript=Cre02.g096250_4532.1 locus=Cre02.g096250_4532 ID=Cre02.g096250_4532.1.v6.1 annot-version=v6.1 assoLoc=4532_02_09400 org=Chlamydomonas.reinhardtii.CC-4532	100.775	99.7866	73.5892	90.0705	31.6579	36.5658	56.4305	37.5259	39.1217	140.897	40.7639	42.6621	1.00493	0.995072	0.899295	1.1007	0.315693	0.364634	0.562725	0.374208	0.390122	1.72183	0.406498	0.425426
Cre02.g096350		2	Cre02.g096350_4532.1.p	Cre02.g096350_4532.1.p	pacid=52513779 transcript=Cre02.g096350_4532.1 locus=Cre02.g096350_4532 ID=Cre02.g096350_4532.1.v6.1 annot-version=v6.1 assoLoc=4532_02_09415 org=Chlamydomonas.reinhardtii.CC-4532	162.676	147.559	156.153	162.762	93.404	79.7928	85.237	86.4127	103.144	161.378	113.898	139.911	1.04873	0.951272	0.979277	1.02072	0.60215	0.514402	0.5495	0.557079	0.664941	1.01204	0.734269	0.901968
Cre02.g096400		5	Cre02.g096400_4532.1.p	Cre02.g096400_4532.1.p	pacid=52511999 transcript=Cre02.g096400_4532.1 locus=Cre02.g096400_4532 ID=Cre02.g096400_4532.1.v6.1 annot-version=v6.1 assoLoc=4532_02_09421 org=Chlamydomonas.reinhardtii.CC-4532	89.3283	118.501	181.326	239.28	118.668	142.763	112.161	119.064	104.468	169.687	98.688	125.578	0.859631	1.14037	0.862213	1.13779	1.14198	1.37385	1.07936	1.14579	1.00533	0.806869	0.949702	1.20847
Cre02.g096601		4	Cre02.g096601_4532.1.p	Cre02.g096601_4532.1.p	pacid=52512546 transcript=Cre02.g096601_4532.1 locus=Cre02.g096601_4532 ID=Cre02.g096601_4532.1.v6.1 annot-version=v6.1 assoLoc=4532_02_09445 org=Chlamydomonas.reinhardtii.CC-4532	255.904	276.343	281.683	259.082	162.114	168.239	151.643	160.936	181.86	369.646	189.38	200.817	0.961599	1.0384	1.04179	0.958206	0.609168	0.632184	0.569822	0.604742	0.683367	1.36712	0.711624	0.754601
Cre02.g097050		2	Cre02.g097050_4532.1.p	Cre02.g097050_4532.1.p	pacid=52512209 transcript=Cre02.g097050_4532.1 locus=Cre02.g097050_4532 ID=Cre02.g097050_4532.1.v6.1 annot-version=v6.1 assoLoc=4532_02_09495 org=Chlamydomonas.reinhardtii.CC-4532	153.944	92.4747	98.9572	142.428	160.305	121.468	150.542	66.9684	44.641	179.436	79.0158	54.3534	1.24945	0.750549	0.819911	1.18009	1.30108	0.985867	1.22184	0.543533	0.362318	1.48672	0.641313	0.441147
Cre02.g097250		10	Cre02.g097250_4532.1.p	Cre02.g097250_4532.1.p	pacid=52512426 transcript=Cre02.g097250_4532.1 locus=Cre02.g097250_4532 ID=Cre02.g097250_4532.1.v6.1 annot-version=v6.1 assoLoc=4532_02_09525 org=Chlamydomonas.reinhardtii.CC-4532	474.596	537.385	507.886	572.507	297.81	299.156	293.338	262.265	258.514	541.847	264.838	253.934	0.937954	1.06205	0.940188	1.05981	0.588568	0.591228	0.57973	0.51832	0.510907	1.00306	0.523405	0.501855
Cre02.g097300		2	Cre02.g097300_4532.1.p	Cre02.g097300_4532.1.p	pacid=52514295 transcript=Cre02.g097300_4532.1 locus=Cre02.g097300_4532 ID=Cre02.g097300_4532.1.v6.1 annot-version=v6.1 assoLoc=4532_02_09531 org=Chlamydomonas.reinhardtii.CC-4532	203.618	177.066	213.252	181.817	86.117	131.711	59.6272	77.4211	71.6751	143.029	139.654	89.3485	1.06975	0.930252	1.07957	0.920432	0.452433	0.69197	0.313263	0.406747	0.37656	0.724071	0.7337	0.46941
Cre02.g097400	EIF5A	18	Cre02.g097400_4532.1.p	Cre02.g097400_4532.1.p	pacid=52511870 transcript=Cre02.g097400_4532.1 locus=Cre02.g097400_4532 ID=Cre02.g097400_4532.1.v6.1 annot-version=v6.1 assoLoc=4532_02_09540 org=Chlamydomonas.reinhardtii.CC-4532	1862.68	1853.38	1851.09	1808.78	1279.12	1183.68	1274.1	1449.25	1202.02	2121.36	1249.73	1390.67	1.0025	0.997497	1.01156	0.988439	0.688428	0.637062	0.685726	0.779993	0.646933	1.15925	0.67261	0.748465
Cre02.g097500		2	Cre02.g097500_4532.1.p	Cre02.g097500_4532.1.p	pacid=52514293 transcript=Cre02.g097500_4532.1 locus=Cre02.g097500_4532 ID=Cre02.g097500_4532.1.v6.1 annot-version=v6.1 assoLoc=4532_02_09551 org=Chlamydomonas.reinhardtii.CC-4532	63.9947	48.2266	47.9645	57.8405	53.0076	42.3688	27.3753	31.9046	33.2583	30.415	30.6932	24.7577	1.14051	0.859491	0.906658	1.09334	0.944698	0.755094	0.487881	0.568602	0.592727	0.574926	0.547012	0.44123
Cre02.g097550		5	Cre02.g097550_4532.1.p	Cre02.g097550_4532.1.p	pacid=52514079 transcript=Cre02.g097550_4532.1 locus=Cre02.g097550_4532 ID=Cre02.g097550_4532.1.v6.1 annot-version=v6.1 assoLoc=4532_02_09556 org=Chlamydomonas.reinhardtii.CC-4532	314.296	323.227	306.275	344.501	121.005	196.798	151.36	182.369	157.799	325.492	136.807	158.177	0.985991	1.01401	0.941261	1.05874	0.37961	0.617383	0.474838	0.572117	0.495038	1.00032	0.429183	0.496224
Cre02.g097650	RPN6	12	Cre02.g097650_4532.1.p	Cre02.g097650_4532.1.p	pacid=52512028 transcript=Cre02.g097650_4532.1 locus=Cre02.g097650_4532 ID=Cre02.g097650_4532.1.v6.1 annot-version=v6.1 assoLoc=4532_02_09565 org=Chlamydomonas.reinhardtii.CC-4532	460.613	527.704	461.306	470.101	574.859	582.527	506.716	434.496	462.579	552.402	459.612	474.99	0.932116	1.06788	0.990557	1.00944	1.16331	1.17883	1.02541	0.879264	0.936094	1.18617	0.93009	0.96121
Cre02.g097800	HLA3,MRP1	3	Cre02.g097800_4532.1.p	Cre02.g097800_4532.1.p	pacid=52513757 transcript=Cre02.g097800_4532.1 locus=Cre02.g097800_4532 ID=Cre02.g097800_4532.1.v6.1 annot-version=v6.1 assoLoc=4532_02_09571 org=Chlamydomonas.reinhardtii.CC-4532	168.842	738.471	227.548	1097.02	89.1656	227.931	83.5669	62.0539	318.086	80.9069	64.7312	102.657	0.37218	1.62782	0.343581	1.65642	0.196549	0.502431	0.184207	0.136786	0.70116	0.122163	0.142688	0.226288
Cre02.g097900		17	Cre02.g097900_4532.1.p	Cre02.g097900_4532.1.p	pacid=52511740 transcript=Cre02.g097900_4532.1 locus=Cre02.g097900_4532 ID=Cre02.g097900_4532.1.v6.1 annot-version=v6.1 assoLoc=4532_02_09581 org=Chlamydomonas.reinhardtii.CC-4532	2318.41	2152.96	1986.6	1985.42	1170.58	1398.1	1162.45	1124.96	1217.83	1757.95	1281.24	1250.11	1.037	0.962998	1.0003	0.999703	0.523589	0.625356	0.519952	0.503184	0.544723	0.885167	0.573086	0.559162
Cre02.g097950		2	Cre02.g097950_4532.1.p	Cre02.g097950_4532.1.p	pacid=52512072 transcript=Cre02.g097950_4532.1 locus=Cre02.g097950_4532 ID=Cre02.g097950_4532.1.v6.1 annot-version=v6.1 assoLoc=4532_02_09585 org=Chlamydomonas.reinhardtii.CC-4532	375.696	291.192	383.577	291.571	203.674	182.341	208.58	241.281	219.218	266.337	218.415	177.273	1.12671	0.873286	1.13628	0.863725	0.610819	0.546841	0.625532	0.723603	0.657436	0.788974	0.655028	0.531642
Cre02.g098150		4	Cre02.g098150_4532.1.p	Cre02.g098150_4532.1.p	pacid=52513171 transcript=Cre02.g098150_4532.1 locus=Cre02.g098150_4532 ID=Cre02.g098150_4532.1.v6.1 annot-version=v6.1 assoLoc=4532_02_09605 org=Chlamydomonas.reinhardtii.CC-4532	145.755	128.124	122.033	120.666	68.1123	132.763	127.896	123.725	139.699	129.132	121.942	145.096	1.06438	0.935625	1.00563	0.994368	0.49739	0.969501	0.93396	0.903501	1.02015	1.06413	0.890481	1.05956
Cre02.g098250		6	Cre02.g098250_4532.1.p	Cre02.g098250_4532.1.p	pacid=52512330 transcript=Cre02.g098250_4532.1 locus=Cre02.g098250_4532 ID=Cre02.g098250_4532.1.v6.1 annot-version=v6.1 assoLoc=4532_02_09615 org=Chlamydomonas.reinhardtii.CC-4532	500.506	542.443	420.695	531.614	112.851	102.117	175.925	181.125	176.155	379.77	225.239	167.199	0.95979	1.04021	0.883526	1.11647	0.216408	0.195824	0.337361	0.347332	0.337802	0.797577	0.431927	0.320627
Cre02.g098300		3	Cre02.g098300_4532.1.p	Cre02.g098300_4532.1.p	pacid=52514158 transcript=Cre02.g098300_4532.1 locus=Cre02.g098300_4532 ID=Cre02.g098300_4532.1.v6.1 annot-version=v6.1 assoLoc=4532_02_09620 org=Chlamydomonas.reinhardtii.CC-4532	130.293	155.43	80.4796	216.618	43.2256	38.0086	137.53	38.9861	54.9307	538.161	46.4445	64.1951	0.912023	1.08798	0.541772	1.45823	0.30257	0.266052	0.962681	0.272894	0.384503	3.62279	0.325102	0.449352
Cre02.g098450	EIF2G	10	Cre02.g098450_4532.1.p	Cre02.g098450_4532.1.p	pacid=52512299 transcript=Cre02.g098450_4532.1 locus=Cre02.g098450_4532 ID=Cre02.g098450_4532.1.v6.1 annot-version=v6.1 assoLoc=4532_02_09635 org=Chlamydomonas.reinhardtii.CC-4532	390.764	391.797	371.419	390.83	558.187	532.505	428.059	385.046	411.631	426.704	445.034	419.283	0.99868	1.00132	0.974535	1.02547	1.42656	1.36093	1.094	0.984066	1.05201	1.11959	1.13738	1.07157
Cre02.g098650		2	Cre02.g098650_4532.1.p	Cre02.g098650_4532.1.p	pacid=52513188 transcript=Cre02.g098650_4532.1 locus=Cre02.g098650_4532 ID=Cre02.g098650_4532.1.v6.1 annot-version=v6.1 assoLoc=4532_02_09656 org=Chlamydomonas.reinhardtii.CC-4532	54.1731	55.0884	53.8899	47.8193	21.7092	39.2532	26.4702	31.7224	26.9238	64.363	23.6073	19.7984	0.991623	1.00838	1.05969	0.940314	0.397381	0.718518	0.484529	0.580669	0.492832	1.26563	0.432125	0.362404
Cre02.g098800		5	Cre02.g098800_4532.1.p	Cre02.g098800_4532.1.p	pacid=52514234 transcript=Cre02.g098800_4532.1 locus=Cre02.g098800_4532 ID=Cre02.g098800_4532.1.v6.1 annot-version=v6.1 assoLoc=4532_02_09671 org=Chlamydomonas.reinhardtii.CC-4532	274.529	285.876	291.111	253.148	122.043	162.095	158.267	162.238	170.265	256.025	135.868	198.094	0.979752	1.02025	1.06975	0.930248	0.435553	0.578492	0.564831	0.579003	0.60765	0.94082	0.484892	0.706967
Cre02.g098850		4	Cre02.g098850_4532.1.p	Cre02.g098850_4532.1.p	pacid=52512767 transcript=Cre02.g098850_4532.1 locus=Cre02.g098850_4532 ID=Cre02.g098850_4532.1.v6.1 annot-version=v6.1 assoLoc=4532_02_09676 org=Chlamydomonas.reinhardtii.CC-4532	293.157	342.968	305.426	329.893	98.9446	102.624	104.313	126.943	141.145	260.932	117.018	143.298	0.921696	1.0783	0.961489	1.03851	0.311085	0.322654	0.327964	0.399113	0.443765	0.82142	0.367909	0.450534
Cre02.g099150	SNAPA1	5	Cre02.g099150_4532.1.p	Cre02.g099150_4532.1.p	pacid=52511961 transcript=Cre02.g099150_4532.1 locus=Cre02.g099150_4532 ID=Cre02.g099150_4532.1.v6.1 annot-version=v6.1 assoLoc=4532_02_09711 org=Chlamydomonas.reinhardtii.CC-4532	400.436	407.047	363.291	346.981	242.055	415.206	284.817	269.692	287.134	316.96	322.243	300.465	0.991813	1.00819	1.02296	0.977037	0.59953	1.0284	0.705444	0.667982	0.711183	0.892503	0.798142	0.744201
Cre02.g099300		2	Cre02.g099300_4532.1.p	Cre02.g099300_4532.1.p	pacid=52511555 transcript=Cre02.g099300_4532.1 locus=Cre02.g099300_4532 ID=Cre02.g099300_4532.1.v6.1 annot-version=v6.1 assoLoc=4532_02_09725 org=Chlamydomonas.reinhardtii.CC-4532	590.577	606.761	562.689	586.256	813.826	553.553	706.668	710.665	759.566	706.733	722.917	733.259	0.986483	1.01352	0.979488	1.02051	1.35939	0.924639	1.1804	1.18707	1.26876	1.23023	1.20754	1.22482
Cre02.g099800		5	Cre02.g099800_4532.1.p	Cre02.g099800_4532.1.p	pacid=52513328 transcript=Cre02.g099800_4532.1 locus=Cre02.g099800_4532 ID=Cre02.g099800_4532.1.v6.1 annot-version=v6.1 assoLoc=4532_02_09780 org=Chlamydomonas.reinhardtii.CC-4532	178.553	172.228	180.734	180.435	154.304	227.525	118.82	158.598	115.4	134.75	163.774	173.629	1.01803	0.981969	1.00083	0.999172	0.879774	1.29725	0.67746	0.904257	0.65796	0.746188	0.933768	0.989957
Cre02.g099850	PDC2	15	Cre02.g099850_4532.1.p	Cre02.g099850_4532.1.p	pacid=52512363 transcript=Cre02.g099850_4532.1 locus=Cre02.g099850_4532 ID=Cre02.g099850_4532.1.v6.1 annot-version=v6.1 assoLoc=4532_02_09785 org=Chlamydomonas.reinhardtii.CC-4532	1300.92	1114.63	1219.34	1010.46	885.656	866.063	1260.12	1330.17	1398.29	1473.6	1012.63	1381.99	1.07712	0.922879	1.09368	0.906323	0.733296	0.717073	1.04334	1.10134	1.15774	1.32173	0.838426	1.14424
Cre02.g100000		2	Cre02.g100000_4532.1.p	Cre02.g100000_4532.1.p	pacid=52512217 transcript=Cre02.g100000_4532.1 locus=Cre02.g100000_4532 ID=Cre02.g100000_4532.1.v6.1 annot-version=v6.1 assoLoc=4532_02_09806 org=Chlamydomonas.reinhardtii.CC-4532	203.258	294.691	166.975	234.322	78.7938	92.4503	140.489	79.7331	133.245	569.794	92.9405	153.272	0.816381	1.18362	0.832177	1.16782	0.316473	0.371324	0.564271	0.320246	0.535175	2.83976	0.373293	0.615613
Cre02.g100050		2	Cre02.g100050_4532.1.p	Cre02.g100050_4532.1.p	pacid=52511659 transcript=Cre02.g100050_4532.1 locus=Cre02.g100050_4532 ID=Cre02.g100050_4532.1.v6.1 annot-version=v6.1 assoLoc=4532_02_09811 org=Chlamydomonas.reinhardtii.CC-4532	49.071	49.8213	41.1078	41.4172	29.8658	22.5603	49.5087	47.0496	56.1739	51.9988	55.5345	53.2063	0.992413	1.00759	0.996251	1.00375	0.604007	0.45626	1.00127	0.951532	1.13606	1.2602	1.12313	1.07605
Cre02.g100200	NUOP3	3	Cre02.g100200_4532.1.p	Cre02.g100200_4532.1.p	pacid=52512701 transcript=Cre02.g100200_4532.1 locus=Cre02.g100200_4532 ID=Cre02.g100200_4532.1.v6.1 annot-version=v6.1 assoLoc=4532_02_09826 org=Chlamydomonas.reinhardtii.CC-4532	82.646	67.2522	93.5244	71.8145	107.786	148.611	93.4505	111.546	59.6372	71.8767	55.5014	118.299	1.1027	0.897305	1.13131	0.868695	1.43812	1.98283	1.24685	1.48829	0.795703	0.869447	0.740521	1.57839
Cre02.g100800		2	Cre02.g100800_4532.1.p	Cre02.g100800_4532.1.p	pacid=52511996 transcript=Cre02.g100800_4532.1 locus=Cre02.g100800_4532 ID=Cre02.g100800_4532.1.v6.1 annot-version=v6.1 assoLoc=4532_02_09905 org=Chlamydomonas.reinhardtii.CC-4532	40.1357	41.2814	48.8088	50.725	25.5219	33.9055	48.7896	37.4337	45.3146	48.2712	54.1627	42.0438	0.985928	1.01407	0.980748	1.01925	0.626942	0.832884	1.19851	0.919554	1.11315	0.969946	1.3305	1.0328
Cre02.g101000		2	Cre02.g101000_4532.1.p	Cre02.g101000_4532.1.p	pacid=52513345 transcript=Cre02.g101000_4532.1 locus=Cre02.g101000_4532 ID=Cre02.g101000_4532.1.v6.1 annot-version=v6.1 assoLoc=4532_02_09925 org=Chlamydomonas.reinhardtii.CC-4532	31.0387	30.9596	27.9972	36.8225	24.909	30.5554	25.1028	22.2096	36.2759	19.3631	41.5796	42.0832	1.00128	0.998724	0.863848	1.13615	0.803538	0.985685	0.80979	0.716458	1.17022	0.597445	1.34131	1.35756
Cre02.g101100		2	Cre02.g101100_4532.1.p	Cre02.g101100_4532.1.p	pacid=52512984 transcript=Cre02.g101100_4532.1 locus=Cre02.g101100_4532 ID=Cre02.g101100_4532.1.v6.1 annot-version=v6.1 assoLoc=4532_02_09940 org=Chlamydomonas.reinhardtii.CC-4532	111.76	94.179	121.129	113.08	122.972	109.907	140.231	163.175	129.39	138.365	110.725	137.519	1.08537	0.91463	1.03437	0.965633	1.19426	1.06737	1.36187	1.58469	1.25659	1.18155	1.07532	1.33553
Cre02.g101250		2	Cre02.g101250_4532.1.p	Cre02.g101250_4532.1.p	pacid=52511904 transcript=Cre02.g101250_4532.1 locus=Cre02.g101250_4532 ID=Cre02.g101250_4532.1.v6.1 annot-version=v6.1 assoLoc=4532_02_09955 org=Chlamydomonas.reinhardtii.CC-4532	241.134	262.354	213.458	246.578	235.15	216.753	280.628	221.058	297.559	283.88	275.335	252.757	0.957854	1.04215	0.928006	1.07199	0.934084	0.861006	1.11474	0.878106	1.18199	1.23416	1.09371	1.00402
Cre02.g101350	RPL10A,RPL10a	11	Cre02.g101350_4532.1.p	Cre02.g101350_4532.1.p	pacid=52511884 transcript=Cre02.g101350_4532.1 locus=Cre02.g101350_4532 ID=Cre02.g101350_4532.1.v6.1 annot-version=v6.1 assoLoc=4532_02_09966 org=Chlamydomonas.reinhardtii.CC-4532	494.594	482.569	495.521	498.105	712.785	642.214	572.786	633.018	489.872	585.849	642.821	510.002	1.01231	0.987694	0.997399	1.0026	1.45889	1.31445	1.17234	1.29562	1.00264	1.17921	1.31569	1.04384
Cre02.g101400	CHC1,NSG15	18	Cre02.g101400_4532.1.p	Cre02.g101400_4532.1.p	pacid=52512441 transcript=Cre02.g101400_4532.1 locus=Cre02.g101400_4532 ID=Cre02.g101400_4532.1.v6.1 annot-version=v6.1 assoLoc=4532_02_09970 org=Chlamydomonas.reinhardtii.CC-4532	1627.8	1737.87	1737.06	1955.31	1764.53	1791.7	1693.77	1424.74	1525.07	1723.2	1377.46	1435.71	0.967296	1.0327	0.940892	1.05911	1.04855	1.06469	1.0065	0.846631	0.90625	0.933384	0.818535	0.85315
Cre02.g101850		5	Cre02.g101850_4532.1.p	Cre02.g101850_4532.1.p	pacid=52511746 transcript=Cre02.g101850_4532.1 locus=Cre02.g101850_4532 ID=Cre02.g101850_4532.1.v6.1 annot-version=v6.1 assoLoc=4532_02_10016 org=Chlamydomonas.reinhardtii.CC-4532	341.695	306.231	331.162	283.521	205.625	251.254	311.112	326.526	270.42	372.572	365.461	314.985	1.05473	0.945265	1.0775	0.922495	0.634718	0.775564	0.960332	1.00791	0.834725	1.21224	1.12809	0.972287
Cre02.g101950		8	Cre02.g101950_4532.1.p	Cre02.g101950_4532.1.p	pacid=52512639 transcript=Cre02.g101950_4532.1 locus=Cre02.g101950_4532 ID=Cre02.g101950_4532.1.v6.1 annot-version=v6.1 assoLoc=4532_02_10026 org=Chlamydomonas.reinhardtii.CC-4532	711.315	674.167	712.095	630.887	657.784	606.631	658.259	675.379	605.382	800.639	755.381	662.257	1.02681	0.973188	1.06047	0.939532	0.949538	0.875697	0.950224	0.974937	0.873894	1.19233	1.09042	0.955995
Cre02.g102100		3	Cre02.g102100_4532.1.p	Cre02.g102100_4532.1.p	pacid=52514362 transcript=Cre02.g102100_4532.1 locus=Cre02.g102100_4532 ID=Cre02.g102100_4532.1.v6.1 annot-version=v6.1 assoLoc=4532_02_10041 org=Chlamydomonas.reinhardtii.CC-4532	126.597	108.122	133.442	92.2537	79.7885	118.473	92.3852	91.6582	96.7407	130.049	117.037	118.353	1.07871	0.921289	1.18249	0.817505	0.679864	1.00949	0.787198	0.781004	0.824311	1.15243	0.997252	1.00847
Cre02.g102250	RPS3	18	Cre02.g102250_4532.1.p	Cre02.g102250_4532.1.p	pacid=52512416 transcript=Cre02.g102250_4532.1 locus=Cre02.g102250_4532 ID=Cre02.g102250_4532.1.v6.1 annot-version=v6.1 assoLoc=4532_02_10050 org=Chlamydomonas.reinhardtii.CC-4532	1507.37	1396.48	1355.93	1314.68	2304.09	2561.42	1808	1748.65	1424.67	1765.64	1806.15	1306.41	1.03819	0.961813	1.01545	0.984554	1.58692	1.76415	1.24524	1.20437	0.981228	1.32227	1.24397	0.899778
Cre02.g102350		4	Cre02.g102350_4532.1.p	Cre02.g102350_4532.1.p	pacid=52513718 transcript=Cre02.g102350_4532.1 locus=Cre02.g102350_4532 ID=Cre02.g102350_4532.1.v6.1 annot-version=v6.1 assoLoc=4532_02_10060 org=Chlamydomonas.reinhardtii.CC-4532	141.725	184.701	145.987	165.816	137.214	122.306	127.138	124.606	151.224	117.966	144.976	170.275	0.868344	1.13166	0.936405	1.06359	0.840705	0.749364	0.77897	0.763456	0.926544	0.75667	0.888263	1.04327
Cre02.g102450		4	Cre02.g102450_4532.1.p	Cre02.g102450_4532.1.p	pacid=52513775 transcript=Cre02.g102450_4532.1 locus=Cre02.g102450_4532 ID=Cre02.g102450_4532.1.v6.1 annot-version=v6.1 assoLoc=4532_02_10071 org=Chlamydomonas.reinhardtii.CC-4532	183.093	190.955	198.685	219.988	151.274	138.623	159.015	172.443	146.883	213.297	138.385	124.018	0.978981	1.02102	0.949118	1.05088	0.808848	0.741204	0.850238	0.922037	0.78537	1.01892	0.739932	0.663113
Cre02.g103000		7	Cre02.g103000_4532.1.p	Cre02.g103000_4532.1.p	pacid=52513976 transcript=Cre02.g103000_4532.1 locus=Cre02.g103000_4532 ID=Cre02.g103000_4532.1.v6.1 annot-version=v6.1 assoLoc=4532_02_10130 org=Chlamydomonas.reinhardtii.CC-4532	354.369	392.812	327.108	404.84	410.167	400.831	392.832	383.6	343.431	359.793	393.299	400.747	0.948549	1.05145	0.893801	1.1062	1.09791	1.07292	1.0515	1.02679	0.919271	0.983111	1.05275	1.07269
Cre02.g103050		3	Cre02.g103050_4532.1.p	Cre02.g103050_4532.1.p	pacid=52512277 transcript=Cre02.g103050_4532.1 locus=Cre02.g103050_4532 ID=Cre02.g103050_4532.1.v6.1 annot-version=v6.1 assoLoc=4532_02_10135 org=Chlamydomonas.reinhardtii.CC-4532	489.349	491.45	443.488	482.7	473.632	388.659	481.426	490.472	510.817	569.356	521.471	456.736	0.997858	1.00214	0.957663	1.04234	0.965808	0.792535	0.981702	1.00015	1.04163	1.22946	1.06336	0.931355
Cre02.g103100		3	Cre02.g103100_4532.1.p	Cre02.g103100_4532.1.p	pacid=52512168 transcript=Cre02.g103100_4532.1 locus=Cre02.g103100_4532 ID=Cre02.g103100_4532.1.v6.1 annot-version=v6.1 assoLoc=4532_02_10140 org=Chlamydomonas.reinhardtii.CC-4532	476.276	513.255	447.142	520.939	375.36	436.657	374.018	369.783	330.918	367.01	287.047	278.562	0.96263	1.03737	0.92377	1.07623	0.758662	0.882553	0.75595	0.74739	0.668838	0.758222	0.580168	0.563018
Cre02.g103550		4	Cre02.g103550_4532.1.p	Cre02.g103550_4532.1.p	pacid=52514248 transcript=Cre02.g103550_4532.1 locus=Cre02.g103550_4532 ID=Cre02.g103550_4532.1.v6.1 annot-version=v6.1 assoLoc=4532_02_10186 org=Chlamydomonas.reinhardtii.CC-4532	191.991	177.378	180.394	191.754	211.231	173.555	248.352	217.539	240.991	248.588	254.097	211.498	1.03956	0.960438	0.969475	1.03053	1.14374	0.939738	1.34474	1.1779	1.30488	1.33596	1.37584	1.14519
Cre02.g103800		3	Cre02.g103800_4532.1.p	Cre02.g103800_4532.1.p	pacid=52511871 transcript=Cre02.g103800_4532.1 locus=Cre02.g103800_4532 ID=Cre02.g103800_4532.1.v6.1 annot-version=v6.1 assoLoc=4532_02_10230 org=Chlamydomonas.reinhardtii.CC-4532	82.849	78.3069	95.5168	80.184	102.13	59.3452	76.2742	109.878	16.6613	76.8015	84.7216	77.5892	1.02818	0.971815	1.08727	0.912733	1.26747	0.736494	0.946589	1.36362	0.206772	0.874231	1.05142	0.962909
Cre02.g104350	PDI5	3	Cre02.g104350_4532.1.p	Cre02.g104350_4532.1.p	pacid=52512913 transcript=Cre02.g104350_4532.1 locus=Cre02.g104350_4532 ID=Cre02.g104350_4532.1.v6.1 annot-version=v6.1 assoLoc=4532_02_10286 org=Chlamydomonas.reinhardtii.CC-4532	72.8649	80.9037	77.3949	86.8028	84.99	62.1589	113.271	134.921	127.362	144.061	90.5392	81.9195	0.947721	1.05228	0.942704	1.0573	1.10543	0.808473	1.47327	1.75486	1.65654	1.75473	1.1776	1.06549
Cre02.g104550		6	Cre02.g104550_4532.1.p	Cre02.g104550_4532.1.p	pacid=52513041 transcript=Cre02.g104550_4532.1 locus=Cre02.g104550_4532 ID=Cre02.g104550_4532.1.v6.1 annot-version=v6.1 assoLoc=4532_02_10306 org=Chlamydomonas.reinhardtii.CC-4532	396.17	383.851	406.396	366.624	369.893	342.666	362.718	342.664	392.522	445.647	332.307	310.135	1.01579	0.984207	1.05145	0.94855	0.948418	0.878607	0.930021	0.878602	1.00644	1.153	0.852046	0.795197
Cre02.g104650		15	Cre02.g104650_4532.1.p	Cre02.g104650_4532.1.p	pacid=52513596 transcript=Cre02.g104650_4532.1 locus=Cre02.g104650_4532 ID=Cre02.g104650_4532.1.v6.1 annot-version=v6.1 assoLoc=4532_02_10316 org=Chlamydomonas.reinhardtii.CC-4532	605.597	525.37	735.106	615.991	917.099	655.974	712.785	649.14	564.594	783.209	768.961	543.536	1.07094	0.929063	1.08816	0.911838	1.6218	1.16002	1.26049	1.14794	0.998427	1.15937	1.35983	0.961188
Cre02.g104800	HTV1	6	Cre02.g104800_4532.1.p	Cre02.g104800_4532.1.p	pacid=52512205 transcript=Cre02.g104800_4532.1 locus=Cre02.g104800_4532 ID=Cre02.g104800_4532.1.v6.1 annot-version=v6.1 assoLoc=4532_02_10335 org=Chlamydomonas.reinhardtii.CC-4532	230.473	219.437	276.435	267.924	326.293	326.543	282.834	323.868	406.998	280.405	311.229	329.829	1.02453	0.975471	1.01563	0.984365	1.45048	1.45159	1.25729	1.4397	1.80924	1.03022	1.38352	1.4662
Cre02.g104900		11	Cre02.g104900_4532.1.p	Cre02.g104900_4532.1.p	pacid=52514080 transcript=Cre02.g104900_4532.1 locus=Cre02.g104900_4532 ID=Cre02.g104900_4532.1.v6.1 annot-version=v6.1 assoLoc=4532_02_10346 org=Chlamydomonas.reinhardtii.CC-4532	1400.36	1380.96	1432.16	1405.77	1272.83	893.888	1488.38	1590.22	1537.67	1566.48	1549.87	1373.38	1.00698	0.993025	1.0093	0.990701	0.91527	0.64278	1.07027	1.1435	1.10571	1.10396	1.11449	0.987574
Cre02.g104951		7	Cre02.g104951_4532.1.p	Cre02.g104951_4532.1.p	pacid=52512711 transcript=Cre02.g104951_4532.1 locus=Cre02.g104951_4532 ID=Cre02.g104951_4532.1.v6.1 annot-version=v6.1 assoLoc=4532_02_10350 org=Chlamydomonas.reinhardtii.CC-4532	312.462	312.178	332.252	388.068	227.836	242.998	494.139	421.085	237.244	560.73	244.146	292.56	1.00045	0.999545	0.922512	1.07749	0.729495	0.778042	1.58216	1.34825	0.759618	1.55689	0.781717	0.936732
Cre02.g105450		4	Cre02.g105450_4532.1.p	Cre02.g105450_4532.1.p	pacid=52513810 transcript=Cre02.g105450_4532.1 locus=Cre02.g105450_4532 ID=Cre02.g105450_4532.1.v6.1 annot-version=v6.1 assoLoc=4532_02_10415 org=Chlamydomonas.reinhardtii.CC-4532	191.002	187.968	149.66	171.931	182.806	143.322	214.914	200.224	206.793	171.704	221.957	183.845	1.00801	0.991994	0.930747	1.06925	0.964752	0.756376	1.1342	1.05667	1.09134	1.06784	1.17137	0.970235
Cre02.g105500		9	Cre02.g105500_4532.1.p	Cre02.g105500_4532.1.p	pacid=52513084 transcript=Cre02.g105500_4532.1 locus=Cre02.g105500_4532 ID=Cre02.g105500_4532.1.v6.1 annot-version=v6.1 assoLoc=4532_02_10420 org=Chlamydomonas.reinhardtii.CC-4532	377.156	482.123	381.039	467.847	380.066	268.882	397.552	388.534	421.877	340.587	435.549	430.918	0.877843	1.12216	0.897739	1.10226	0.884616	0.625832	0.925315	0.904326	0.981933	0.802433	1.01375	1.00298
Cre02.g105950		3	Cre02.g105950_4532.1.p	Cre02.g105950_4532.1.p	pacid=52512120 transcript=Cre02.g105950_4532.1 locus=Cre02.g105950_4532 ID=Cre02.g105950_4532.1.v6.1 annot-version=v6.1 assoLoc=4532_02_10466 org=Chlamydomonas.reinhardtii.CC-4532	323.522	294.151	329.842	306.988	323.159	318.049	186.129	345.782	339.146	289.49	332.113	292.53	1.04755	0.952449	1.03589	0.964113	1.04638	1.02983	0.602678	1.11963	1.09814	0.909159	1.07537	0.9472
Cre02.g106150		2	Cre02.g106150_4532.1.p	Cre02.g106150_4532.1.p	pacid=52511920 transcript=Cre02.g106150_4532.1 locus=Cre02.g106150_4532 ID=Cre02.g106150_4532.1.v6.1 annot-version=v6.1 assoLoc=4532_02_10486 org=Chlamydomonas.reinhardtii.CC-4532	84.149	70.5165	71.5664	84.6062	46.3154	35.4351	75.0228	71.9452	92.0114	83.3008	88.1372	84.073	1.08814	0.911858	0.916504	1.0835	0.598911	0.458216	0.97013	0.930333	1.18981	1.06678	1.13971	1.08716
Cre02.g106300		4	Cre02.g106300_4532.1.p	Cre02.g106300_4532.1.p	pacid=52512291 transcript=Cre02.g106300_4532.1 locus=Cre02.g106300_4532 ID=Cre02.g106300_4532.1.v6.1 annot-version=v6.1 assoLoc=4532_02_10501 org=Chlamydomonas.reinhardtii.CC-4532	153.142	147.847	160.222	184.163	107.632	107.733	117.371	124.313	101.515	132.282	120.305	90.2961	1.01759	0.982408	0.930482	1.06952	0.715189	0.71586	0.779902	0.82603	0.674543	0.768222	0.799398	0.599996
Cre02.g106400		7	Cre02.g106400_4532.1.p	Cre02.g106400_4532.1.p	pacid=52513293 transcript=Cre02.g106400_4532.1 locus=Cre02.g106400_4532 ID=Cre02.g106400_4532.1.v6.1 annot-version=v6.1 assoLoc=4532_02_10510 org=Chlamydomonas.reinhardtii.CC-4532	534.164	523.896	526.633	594.161	663.026	610.76	769.876	501.919	462.289	391.963	477.683	572.691	1.0097	0.990295	0.93975	1.06025	1.25329	1.15449	1.45526	0.948753	0.873843	0.699438	0.902941	1.08253
Cre02.g106600	RPS19	8	Cre02.g106600_4532.1.p	Cre02.g106600_4532.1.p	pacid=52512735 transcript=Cre02.g106600_4532.1 locus=Cre02.g106600_4532 ID=Cre02.g106600_4532.1.v6.1 annot-version=v6.1 assoLoc=4532_02_10536 org=Chlamydomonas.reinhardtii.CC-4532	458.962	469.848	486.494	452.265	627.232	474.268	535.802	597.062	514.625	560.036	615.157	478.143	0.98828	1.01172	1.03646	0.963538	1.35061	1.02124	1.15374	1.28565	1.10814	1.19314	1.32461	1.02958
Cre02.g106700		4	Cre02.g106700_4532.1.p	Cre02.g106700_4532.1.p	pacid=52513985 transcript=Cre02.g106700_4532.1 locus=Cre02.g106700_4532 ID=Cre02.g106700_4532.1.v6.1 annot-version=v6.1 assoLoc=4532_02_10550 org=Chlamydomonas.reinhardtii.CC-4532	103.839	95.488	114.398	90.8578	65.0699	89.1173	77.6193	101.113	86.4427	108.259	79.3409	79.9659	1.0419	0.958104	1.11469	0.885313	0.652896	0.894182	0.778814	1.01454	0.867346	1.05487	0.796088	0.802359
Cre02.g106850		4	Cre02.g106850_4532.1.p	Cre02.g106850_4532.1.p	pacid=52512087 transcript=Cre02.g106850_4532.1 locus=Cre02.g106850_4532 ID=Cre02.g106850_4532.1.v6.1 annot-version=v6.1 assoLoc=4532_02_10565 org=Chlamydomonas.reinhardtii.CC-4532	378.03	425.037	428.316	376.192	219.671	216.093	297.072	404.408	375.375	390.69	431.043	422.983	0.941466	1.05853	1.06479	0.93521	0.54708	0.538169	0.739844	1.00716	0.934854	0.971252	1.07349	1.05342
Cre02.g106900		2	Cre02.g106900_4532.1.p	Cre02.g106900_4532.1.p	pacid=52513655 transcript=Cre02.g106900_4532.1 locus=Cre02.g106900_4532 ID=Cre02.g106900_4532.1.v6.1 annot-version=v6.1 assoLoc=4532_02_10570 org=Chlamydomonas.reinhardtii.CC-4532	200.854	155.81	195.545	160.55	116.383	74.7619	63.4857	83.1906	91.1243	135.171	118.377	100.526	1.12629	0.873707	1.09827	0.901726	0.65262	0.419229	0.355997	0.466493	0.510981	0.759185	0.663801	0.563701
Cre02.g107050		18	Cre02.g107050_4532.1.p	Cre02.g107050_4532.1.p	pacid=52512649 transcript=Cre02.g107050_4532.1 locus=Cre02.g107050_4532 ID=Cre02.g107050_4532.1.v6.1 annot-version=v6.1 assoLoc=4532_02_10586 org=Chlamydomonas.reinhardtii.CC-4532	1192.04	1253.34	1180.81	1279.94	1061.58	690.309	1013.88	1288.44	1186.39	1043.32	1075.72	1073.01	0.974932	1.02507	0.959716	1.04028	0.868233	0.564582	0.829221	1.05377	0.970311	0.847969	0.879798	0.877581
Cre02.g107150		2	Cre02.g107150_4532.1.p	Cre02.g107150_4532.1.p	pacid=52512268 transcript=Cre02.g107150_4532.1 locus=Cre02.g107150_4532 ID=Cre02.g107150_4532.1.v6.1 annot-version=v6.1 assoLoc=4532_02_10595 org=Chlamydomonas.reinhardtii.CC-4532	83.3634	63.5515	58.8134	62.0648	21.9198	29.5802	31.5066	48.5723	68.9049	58.595	98.2533	120.166	1.13485	0.865147	0.973102	1.0269	0.298401	0.402685	0.42891	0.66123	0.938025	0.969488	1.33755	1.63586
Cre02.g107300		4	Cre02.g107300_4532.1.p	Cre02.g107300_4532.1.p	pacid=52513498 transcript=Cre02.g107300_4532.1 locus=Cre02.g107300_4532 ID=Cre02.g107300_4532.1.v6.1 annot-version=v6.1 assoLoc=4532_02_10670 org=Chlamydomonas.reinhardtii.CC-4532	213.707	252.585	208.922	236.165	160.174	119.299	162.611	172.439	244.844	174.619	228.405	231.476	0.916623	1.08338	0.938792	1.06121	0.687012	0.511692	0.697464	0.739618	1.05017	0.784651	0.979665	0.992837
Cre02.g107350		5	Cre02.g107350_4532.1.p	Cre02.g107350_4532.1.p	pacid=52513577 transcript=Cre02.g107350_4532.1 locus=Cre02.g107350_4532 ID=Cre02.g107350_4532.1.v6.1 annot-version=v6.1 assoLoc=4532_02_10675 org=Chlamydomonas.reinhardtii.CC-4532	379.316	390.427	393.777	403.987	417.274	303.965	357.461	445.657	424.136	406.605	405.471	475.579	0.985565	1.01443	0.987202	1.0128	1.08419	0.789783	0.92878	1.15794	1.10202	1.01936	1.05352	1.23568
Cre02.g107400		3	Cre02.g107400_4532.1.p	Cre02.g107400_4532.1.p	pacid=52513937 transcript=Cre02.g107400_4532.1 locus=Cre02.g107400_4532 ID=Cre02.g107400_4532.1.v6.1 annot-version=v6.1 assoLoc=4532_02_10680 org=Chlamydomonas.reinhardtii.CC-4532	371.53	416.159	368.33	467.759	324.982	334.504	468.452	330.512	346.474	513.99	348.947	360.118	0.943342	1.05666	0.881078	1.11892	0.825153	0.84933	1.18943	0.839194	0.879723	1.22951	0.886002	0.914366
Cre02.g107600		3	Cre02.g107600_4532.1.p	Cre02.g107600_4532.1.p	pacid=52513658 transcript=Cre02.g107600_4532.1 locus=Cre02.g107600_4532 ID=Cre02.g107600_4532.1.v6.1 annot-version=v6.1 assoLoc=4532_02_10706 org=Chlamydomonas.reinhardtii.CC-4532	102.126	112.832	99.6797	119.007	103.016	77.2634	134.593	108.349	105.895	137.001	106.833	109.624	0.950195	1.04981	0.911621	1.08838	0.958476	0.71887	1.25227	1.00809	0.985262	1.25294	0.99399	1.01996
Cre02.g107850		4	Cre02.g107850_4532.1.p	Cre02.g107850_4532.1.p	pacid=52514330 transcript=Cre02.g107850_4532.1 locus=Cre02.g107850_4532 ID=Cre02.g107850_4532.1.v6.1 annot-version=v6.1 assoLoc=4532_02_10731 org=Chlamydomonas.reinhardtii.CC-4532	345.003	440.661	361.855	412.682	509.057	497.693	499.115	355.352	414.655	355.386	376.604	483.685	0.878246	1.12175	0.934378	1.06562	1.29586	1.26694	1.27056	0.90459	1.05555	0.917673	0.95869	1.23128
Cre02.g107950		2	Cre02.g107950_4532.1.p	Cre02.g107950_4532.1.p	pacid=52511647 transcript=Cre02.g107950_4532.1 locus=Cre02.g107950_4532 ID=Cre02.g107950_4532.1.v6.1 annot-version=v6.1 assoLoc=4532_02_10740 org=Chlamydomonas.reinhardtii.CC-4532	54.7863	69.0906	44.518	101.319	40.7502	44.8645	32.8043	23.6479	69.8177	53.702	37.8809	57.7624	0.884528	1.11547	0.610517	1.38948	0.657914	0.72434	0.529627	0.381797	1.12721	0.736466	0.611589	0.932577
Cre02.g108100		3	Cre02.g108100_4532.1.p	Cre02.g108100_4532.1.p	pacid=52512004 transcript=Cre02.g108100_4532.1 locus=Cre02.g108100_4532 ID=Cre02.g108100_4532.1.v6.1 annot-version=v6.1 assoLoc=4532_02_10756 org=Chlamydomonas.reinhardtii.CC-4532	62.9449	72.4291	83.2623	84.9882	69.1499	60.8712	83.3338	56.3489	53.7177	74.4292	59.559	46.1437	0.929941	1.07006	0.989742	1.01026	1.02161	0.899304	1.23116	0.832492	0.793619	0.884743	0.879918	0.681722
Cre02.g108200		2	Cre02.g108200_4532.1.p	Cre02.g108200_4532.1.p	pacid=52512509 transcript=Cre02.g108200_4532.1 locus=Cre02.g108200_4532 ID=Cre02.g108200_4532.1.v6.1 annot-version=v6.1 assoLoc=4532_02_10765 org=Chlamydomonas.reinhardtii.CC-4532	52.5556	49.3214	44.4463	57.6796	38.0111	44.6249	55.9326	41.1143	38.6282	62.507	41.7974	47.2435	1.03175	0.968254	0.870422	1.12958	0.746216	0.876054	1.09804	0.807136	0.75833	1.22412	0.820546	0.927462
Cre02.g108250		6	Cre02.g108250_4532.1.p	Cre02.g108250_4532.1.p	pacid=52513391 transcript=Cre02.g108250_4532.1 locus=Cre02.g108250_4532 ID=Cre02.g108250_4532.1.v6.1 annot-version=v6.1 assoLoc=4532_02_10770 org=Chlamydomonas.reinhardtii.CC-4532	218.756	225.806	219.792	231.702	278.716	439.015	240.816	185.111	246.942	201.413	253.109	277.867	0.984142	1.01586	0.973621	1.02638	1.25389	1.97505	1.08339	0.832779	1.11095	0.892207	1.13869	1.25007
Cre02.g108300		2	Cre02.g108300_4532.1.p	Cre02.g108300_4532.1.p	pacid=52512436 transcript=Cre02.g108300_4532.1 locus=Cre02.g108300_4532 ID=Cre02.g108300_4532.1.v6.1 annot-version=v6.1 assoLoc=4532_02_10775 org=Chlamydomonas.reinhardtii.CC-4532	83.5107	74.4906	91.5516	67.3796	68.3964	74.2372	86.1119	73.509	94.8814	91.1687	78.6212	76.3018	1.05709	0.942911	1.15209	0.847909	0.86577	0.939704	1.09002	0.930486	1.20102	1.14727	0.995197	0.965838
Cre02.g108400		2	Cre02.g108400_4532.1.p	Cre02.g108400_4532.1.p	pacid=52513594 transcript=Cre02.g108400_4532.1 locus=Cre02.g108400_4532 ID=Cre02.g108400_4532.1.v6.1 annot-version=v6.1 assoLoc=4532_02_10785 org=Chlamydomonas.reinhardtii.CC-4532	76.2696	73.5981	72.9843	73.461	69.6997	53.099	66.6278	75.9139	61.9215	68.853	61.1332	44.7981	1.01783	0.982174	0.996745	1.00326	0.93015	0.708612	0.889155	1.01308	0.826349	0.940324	0.815829	0.597835
Cre02.g108450		5	Cre02.g108450_4532.1.p	Cre02.g108450_4532.1.p	pacid=52512164 transcript=Cre02.g108450_4532.1 locus=Cre02.g108450_4532 ID=Cre02.g108450_4532.1.v6.1 annot-version=v6.1 assoLoc=4532_02_10790 org=Chlamydomonas.reinhardtii.CC-4532	277.177	289.762	292.253	254.652	153.54	297.729	233.717	274.36	227.856	269.852	309.005	253.074	0.977802	1.0222	1.06875	0.931248	0.541646	1.0503	0.824487	0.967864	0.803811	0.986833	1.09008	0.892773
Cre02.g108800		4	Cre02.g108800_4532.1.p	Cre02.g108800_4532.1.p	pacid=52512662 transcript=Cre02.g108800_4532.1 locus=Cre02.g108800_4532 ID=Cre02.g108800_4532.1.v6.1 annot-version=v6.1 assoLoc=4532_02_10821 org=Chlamydomonas.reinhardtii.CC-4532	259.577	321.338	240.682	332.627	179.153	238.21	325.339	205.699	200.624	534.46	197.24	227.124	0.893683	1.10632	0.839624	1.16038	0.616796	0.82012	1.12009	0.70819	0.690717	1.86447	0.679067	0.781953
Cre02.g108850	PRPL17	4	Cre02.g108850_4532.1.p	Cre02.g108850_4532.1.p	pacid=52514120 transcript=Cre02.g108850_4532.1 locus=Cre02.g108850_4532 ID=Cre02.g108850_4532.1.v6.1 annot-version=v6.1 assoLoc=4532_02_10826 org=Chlamydomonas.reinhardtii.CC-4532	395.439	402.1	326.474	296.54	200.429	282.498	434.411	398.05	522.859	433.152	503.663	402.167	0.991648	1.00835	1.04805	0.951953	0.502619	0.708424	1.08938	0.998196	1.31118	1.3905	1.26304	1.00852
Cre02.g108900		4	Cre02.g108900_4532.1.p	Cre02.g108900_4532.1.p	pacid=52511611 transcript=Cre02.g108900_4532.1 locus=Cre02.g108900_4532 ID=Cre02.g108900_4532.1.v6.1 annot-version=v6.1 assoLoc=4532_02_10830 org=Chlamydomonas.reinhardtii.CC-4532	166.356	143.47	142.156	142.573	174.286	116.927	175.044	147.611	183.565	88.4261	192.925	182.051	1.07387	0.926133	0.998535	1.00146	1.12506	0.754791	1.12995	0.952864	1.18496	0.621125	1.24538	1.17518
Cre02.g109050		4	Cre02.g109050_4532.1.p	Cre02.g109050_4532.1.p	pacid=52512451 transcript=Cre02.g109050_4532.1 locus=Cre02.g109050_4532 ID=Cre02.g109050_4532.1.v6.1 annot-version=v6.1 assoLoc=4532_02_10845 org=Chlamydomonas.reinhardtii.CC-4532	193.992	182.766	226.504	169.283	134.059	181.134	160.278	186.895	157.125	248.42	170.281	155.202	1.0298	0.970204	1.14458	0.855425	0.711645	0.96154	0.850827	0.992122	0.83409	1.25532	0.903928	0.823882
Cre02.g109400		3	Cre02.g109400_4532.1.p	Cre02.g109400_4532.1.p	pacid=52512646 transcript=Cre02.g109400_4532.1 locus=Cre02.g109400_4532 ID=Cre02.g109400_4532.1.v6.1 annot-version=v6.1 assoLoc=4532_02_10881 org=Chlamydomonas.reinhardtii.CC-4532	109.195	113.986	120.055	126.933	123.194	107.824	110.277	99.9853	126.394	110.464	102.612	117.566	0.978533	1.02147	0.972152	1.02785	1.10398	0.966247	0.988229	0.896002	1.13266	0.894489	0.919541	1.05355
Cre02.g109550		3	Cre02.g109550_4532.1.p	Cre02.g109550_4532.1.p	pacid=52511987 transcript=Cre02.g109550_4532.1 locus=Cre02.g109550_4532 ID=Cre02.g109550_4532.1.v6.1 annot-version=v6.1 assoLoc=4532_02_10896 org=Chlamydomonas.reinhardtii.CC-4532	274.978	288.527	297.537	224.533	225.517	221.201	372.765	330.014	402.659	344.915	418.888	363.522	0.975956	1.02404	1.13984	0.860164	0.800408	0.78509	1.32302	1.17129	1.42912	1.32134	1.48672	1.29022
Cre02.g109900		4	Cre02.g109900_4532.1.p	Cre02.g109900_4532.1.p	pacid=52512231 transcript=Cre02.g109900_4532.1 locus=Cre02.g109900_4532 ID=Cre02.g109900_4532.1.v6.1 annot-version=v6.1 assoLoc=4532_02_10930 org=Chlamydomonas.reinhardtii.CC-4532	166.209	172.534	169.387	155.913	105.576	107.136	71.9489	112.63	145.936	133.261	209.912	199.858	0.981328	1.01867	1.04142	0.95858	0.62334	0.63255	0.424799	0.664988	0.861633	0.819311	1.23936	1.18
Cre02.g110250		2	Cre02.g110250_4532.1.p	Cre02.g110250_4532.1.p	pacid=52513535 transcript=Cre02.g110250_4532.1 locus=Cre02.g110250_4532 ID=Cre02.g110250_4532.1.v6.1 annot-version=v6.1 assoLoc=4532_02_10965 org=Chlamydomonas.reinhardtii.CC-4532	84.147	67.1716	88.9444	64.0339	76.0963	91.7475	117.394	91.361	116.884	118.873	96.2392	122.397	1.11218	0.887817	1.16284	0.837163	1.00578	1.21264	1.55161	1.20753	1.54487	1.55412	1.27201	1.61774
Cre02.g110350		2	Cre02.g110350_4532.1.p	Cre02.g110350_4532.1.p	pacid=52514344 transcript=Cre02.g110350_4532.1 locus=Cre02.g110350_4532 ID=Cre02.g110350_4532.1.v6.1 annot-version=v6.1 assoLoc=4532_02_10975 org=Chlamydomonas.reinhardtii.CC-4532	25.6159	21.1091	24.7847	24.8065	30.9225	39.5615	32.4558	23.1071	31.1115	26.6082	34.2547	33.456	1.09645	0.903546	0.99956	1.00044	1.3236	1.69338	1.38923	0.989068	1.33169	1.0731	1.46623	1.43204
Cre02.g110400		3	Cre02.g110400_4532.1.p	Cre02.g110400_4532.1.p	pacid=52514100 transcript=Cre02.g110400_4532.1 locus=Cre02.g110400_4532 ID=Cre02.g110400_4532.1.v6.1 annot-version=v6.1 assoLoc=4532_02_10980 org=Chlamydomonas.reinhardtii.CC-4532	132.801	146.532	129.506	139.501	103.509	100.348	136.792	127.749	132.224	151.494	124.843	142.705	0.950844	1.04916	0.962845	1.03716	0.741115	0.718483	0.979419	0.914672	0.946712	1.12632	0.893865	1.02176
Cre02.g110450		2	Cre02.g110450_4532.1.p	Cre02.g110450_4532.1.p	pacid=52513949 transcript=Cre02.g110450_4532.1 locus=Cre02.g110450_4532 ID=Cre02.g110450_4532.1.v6.1 annot-version=v6.1 assoLoc=4532_02_10985 org=Chlamydomonas.reinhardtii.CC-4532	71.2605	55.9099	55.4009	59.7279	53.4234	36.1736	70.127	80.106	62.5885	56.4172	90.9419	99.7841	1.12071	0.879291	0.962416	1.03758	0.840186	0.5689	1.10288	1.25982	0.984325	0.980071	1.43024	1.5693
Cre02.g110500		4	Cre02.g110500_4532.1.p	Cre02.g110500_4532.1.p	pacid=52512103 transcript=Cre02.g110500_4532.1 locus=Cre02.g110500_4532 ID=Cre02.g110500_4532.1.v6.1 annot-version=v6.1 assoLoc=4532_02_10991 org=Chlamydomonas.reinhardtii.CC-4532	193.663	177.976	244.609	160.296	162.381	210.484	188.657	214.954	182.6	274.45	201.511	167.256	1.04221	0.95779	1.20823	0.791771	0.873864	1.13273	1.01527	1.15679	0.982674	1.35563	1.08444	0.900099
Cre02.g110600		3	Cre02.g110600_4532.1.p	Cre02.g110600_4532.1.p	pacid=52511831 transcript=Cre02.g110600_4532.1 locus=Cre02.g110600_4532 ID=Cre02.g110600_4532.1.v6.1 annot-version=v6.1 assoLoc=4532_02_11000 org=Chlamydomonas.reinhardtii.CC-4532	112.362	102.019	129.388	91.6311	72.0888	127.756	163.824	141.78	154.428	125.444	138.712	143.951	1.04825	0.951754	1.17083	0.829169	0.67253	1.19186	1.52834	1.32269	1.44069	1.13514	1.29407	1.34295
Cre02.g110650		2	Cre02.g110650_4532.1.p	Cre02.g110650_4532.1.p	pacid=52513840 transcript=Cre02.g110650_4532.1 locus=Cre02.g110650_4532 ID=Cre02.g110650_4532.1.v6.1 annot-version=v6.1 assoLoc=4532_02_11005 org=Chlamydomonas.reinhardtii.CC-4532	106.623	91.3285	91.4045	85.3981	76.8832	36.3394	90.4098	72.1661	70.4077	67.2418	103.257	60.8333	1.07726	0.922736	1.03397	0.966028	0.776788	0.367155	0.913454	0.729129	0.711363	0.760643	1.04326	0.614628
Cre02.g110950		5	Cre02.g110950_4532.1.p	Cre02.g110950_4532.1.p	pacid=52513699 transcript=Cre02.g110950_4532.1 locus=Cre02.g110950_4532 ID=Cre02.g110950_4532.1.v6.1 annot-version=v6.1 assoLoc=4532_02_11036 org=Chlamydomonas.reinhardtii.CC-4532	311.145	326.782	317.613	340.684	287.691	223.776	310.66	369.477	372.933	313.67	356.845	378.317	0.975488	1.02451	0.964954	1.03505	0.901956	0.701572	0.973967	1.15837	1.1692	0.952974	1.11876	1.18608
Cre02.g111000		3	Cre02.g111000_4532.1.p	Cre02.g111000_4532.1.p	pacid=52513186 transcript=Cre02.g111000_4532.1 locus=Cre02.g111000_4532 ID=Cre02.g111000_4532.1.v6.1 annot-version=v6.1 assoLoc=4532_02_11041 org=Chlamydomonas.reinhardtii.CC-4532	121.968	143.484	124.494	160.251	137.791	109.09	159.284	120.223	136.693	134.729	118.405	127.873	0.918946	1.08105	0.874424	1.12558	1.03816	0.821919	1.2001	0.905798	1.02989	0.946313	0.892101	0.963436
Cre02.g111300		2	Cre02.g111300_4532.1.p	Cre02.g111300_4532.1.p	pacid=52512695 transcript=Cre02.g111300_4532.1 locus=Cre02.g111300_4532 ID=Cre02.g111300_4532.1.v6.1 annot-version=v6.1 assoLoc=4532_02_11076 org=Chlamydomonas.reinhardtii.CC-4532	271.522	313.906	315.488	331.682	329.301	291.28	360.127	283.048	327.767	291.224	313.738	384.363	0.927602	1.0724	0.974977	1.02502	1.12499	0.995101	1.2303	0.966978	1.11975	0.899992	1.07182	1.3131
Cre02.g111450	TEF4	4	Cre02.g111450_4532.1.p	Cre02.g111450_4532.1.p	pacid=52513664 transcript=Cre02.g111450_4532.1 locus=Cre02.g111450_4532 ID=Cre02.g111450_4532.1.v6.1 annot-version=v6.1 assoLoc=4532_02_11091 org=Chlamydomonas.reinhardtii.CC-4532	131.413	112.164	126.042	136.278	133.94	131.02	107.618	190.74	191.978	106.844	144.723	260.765	1.07903	0.920974	0.960979	1.03902	1.09978	1.0758	0.883647	1.56616	1.57632	0.814608	1.18831	2.14113
Cre02.g111800		6	Cre02.g111800_4532.1.p	Cre02.g111800_4532.1.p	pacid=52512987 transcript=Cre02.g111800_4532.1 locus=Cre02.g111800_4532 ID=Cre02.g111800_4532.1.v6.1 annot-version=v6.1 assoLoc=4532_02_11130 org=Chlamydomonas.reinhardtii.CC-4532	153.448	141.736	162.877	157.222	115.525	189.011	135.679	164.193	131.885	165.912	156.638	177.536	1.03968	0.960323	1.01767	0.982334	0.782732	1.28063	0.919284	1.11248	0.893578	1.03663	1.06129	1.20288
Cre02.g112100		3	Cre02.g112100_4532.1.p	Cre02.g112100_4532.1.p	pacid=52513240 transcript=Cre02.g112100_4532.1 locus=Cre02.g112100_4532 ID=Cre02.g112100_4532.1.v6.1 annot-version=v6.1 assoLoc=4532_02_11160 org=Chlamydomonas.reinhardtii.CC-4532	114.989	118.755	114.181	130.693	83.9743	54.8053	92.7289	134.466	103.219	93.6671	109.532	136.771	0.983888	1.01611	0.932569	1.06743	0.718515	0.468934	0.793423	1.15054	0.88318	0.765023	0.937196	1.17026
Cre02.g112150		3	Cre02.g112150_4532.1.p	Cre02.g112150_4532.1.p	pacid=52512029 transcript=Cre02.g112150_4532.1 locus=Cre02.g112150_4532 ID=Cre02.g112150_4532.1.v6.1 annot-version=v6.1 assoLoc=4532_02_11165 org=Chlamydomonas.reinhardtii.CC-4532	76.6188	73.8698	86.5553	78.4133	365.135	218.381	128.358	96.2838	92.5517	79.5625	123.926	92.814	1.01827	0.981733	1.04935	0.950645	4.85266	2.90229	1.70588	1.27962	1.23002	0.964578	1.64698	1.2335
Cre02.g112300		3	Cre02.g112300_4532.1.p	Cre02.g112300_4532.1.p	pacid=52511859 transcript=Cre02.g112300_4532.1 locus=Cre02.g112300_4532 ID=Cre02.g112300_4532.1.v6.1 annot-version=v6.1 assoLoc=4532_02_11186 org=Chlamydomonas.reinhardtii.CC-4532	231.59	277.538	248.821	330.821	35.2499	46.8902	35.5972	39.6026	46.9817	276.507	38.0639	41.6704	0.909752	1.09025	0.858533	1.14147	0.138472	0.184198	0.139836	0.15557	0.184558	0.954061	0.149526	0.163693
Cre02.g112400		7	Cre02.g112400_4532.1.p	Cre02.g112400_4532.1.p	pacid=52514350 transcript=Cre02.g112400_4532.1 locus=Cre02.g112400_4532 ID=Cre02.g112400_4532.1.v6.1 annot-version=v6.1 assoLoc=4532_02_11196 org=Chlamydomonas.reinhardtii.CC-4532	186.505	176.948	175.992	196.05	235.913	159.512	269.773	175.562	203.327	174.147	241.811	240.931	1.0263	0.973705	0.946087	1.05391	1.29818	0.877759	1.4845	0.966078	1.11886	0.936168	1.33063	1.32579
Cre02.g112600		4	Cre02.g112600_4532.1.p	Cre02.g112600_4532.1.p	pacid=52514343 transcript=Cre02.g112600_4532.1 locus=Cre02.g112600_4532 ID=Cre02.g112600_4532.1.v6.1 annot-version=v6.1 assoLoc=4532_02_11211 org=Chlamydomonas.reinhardtii.CC-4532	307.905	332.112	348.073	340.001	356.759	250.245	308.889	338.717	322.861	331.723	372.366	285.677	0.962178	1.03782	1.01173	0.988269	1.11484	0.781995	0.965252	1.05846	1.00891	0.964207	1.16361	0.892717
Cre02.g112750		4	Cre02.g112750_4532.1.p	Cre02.g112750_4532.1.p	pacid=52511880 transcript=Cre02.g112750_4532.1 locus=Cre02.g112750_4532 ID=Cre02.g112750_4532.1.v6.1 annot-version=v6.1 assoLoc=4532_02_11226 org=Chlamydomonas.reinhardtii.CC-4532	283.525	234.284	251.994	238.518	523.689	532.005	272.658	247.282	353.365	333.058	338.422	406.999	1.09509	0.904905	1.02747	0.972527	2.02271	2.05483	1.05312	0.955109	1.36485	1.358	1.30713	1.572
Cre02.g112850		2	Cre02.g112850_4532.1.p	Cre02.g112850_4532.1.p	pacid=52513076 transcript=Cre02.g112850_4532.1 locus=Cre02.g112850_4532 ID=Cre02.g112850_4532.1.v6.1 annot-version=v6.1 assoLoc=4532_02_11235 org=Chlamydomonas.reinhardtii.CC-4532	77.0407	65.0277	97.7469	54.0424	80.7176	121.463	96.0166	98.7453	69.6483	74.4396	108.508	105.858	1.08456	0.915442	1.28793	0.712071	1.13632	1.70992	1.3517	1.39011	0.98049	0.980828	1.52755	1.49024
Cre02.g113100		3	Cre02.g113100_4532.1.p	Cre02.g113100_4532.1.p	pacid=52513883 transcript=Cre02.g113100_4532.1 locus=Cre02.g113100_4532 ID=Cre02.g113100_4532.1.v6.1 annot-version=v6.1 assoLoc=4532_02_11260 org=Chlamydomonas.reinhardtii.CC-4532	149.795	137.553	148.479	146.114	147.111	108.828	151.868	128.223	160.229	109.753	190.129	132.141	1.0426	0.957397	1.00803	0.991972	1.02392	0.757465	1.05703	0.892458	1.11523	0.745116	1.32334	0.919728
Cre02.g113200	GLN1,NSG18	12	Cre02.g113200_4532.1.p	Cre02.g113200_4532.1.p	pacid=52513620 transcript=Cre02.g113200_4532.1 locus=Cre02.g113200_4532 ID=Cre02.g113200_4532.1.v6.1 annot-version=v6.1 assoLoc=4532_02_11271 org=Chlamydomonas.reinhardtii.CC-4532	702.268	701.746	705.592	660.805	660.485	373.079	551.766	541.327	704.524	385.966	822.321	822.447	1.00037	0.999628	1.03278	0.967223	0.940852	0.531446	0.785984	0.771113	1.00359	0.56494	1.17139	1.17157
Cre02.g113250		2	Cre02.g113250_4532.1.p	Cre02.g113250_4532.1.p	pacid=52513994 transcript=Cre02.g113250_4532.1 locus=Cre02.g113250_4532 ID=Cre02.g113250_4532.1.v6.1 annot-version=v6.1 assoLoc=4532_02_11276 org=Chlamydomonas.reinhardtii.CC-4532	128.909	131.833	132.117	122.488	113.438	84.3894	81.3779	110.853	119.392	108.613	120.011	118.058	0.988786	1.01121	1.03782	0.962181	0.870117	0.647302	0.624202	0.850289	0.915786	0.853188	0.920534	0.905554
Cre02.g113350		2	Cre02.g113350_4532.1.p	Cre02.g113350_4532.1.p	pacid=52511553 transcript=Cre02.g113350_4532.1 locus=Cre02.g113350_4532 ID=Cre02.g113350_4532.1.v6.1 annot-version=v6.1 assoLoc=4532_02_11286 org=Chlamydomonas.reinhardtii.CC-4532	40.1452	42.5932	45.4876	46.6169	69.6764	43.7735	38.0797	33.2667	43.0247	42.8044	33.5174	53.8964	0.970413	1.02959	0.987739	1.01226	1.68426	1.05812	0.920484	0.804142	1.04002	0.929475	0.810202	1.30281
Cre02.g113400		7	Cre02.g113400_4532.1.p	Cre02.g113400_4532.1.p	pacid=52512504 transcript=Cre02.g113400_4532.1 locus=Cre02.g113400_4532 ID=Cre02.g113400_4532.1.v6.1 annot-version=v6.1 assoLoc=4532_02_11291 org=Chlamydomonas.reinhardtii.CC-4532	418.922	425.05	402.475	383.018	355.024	215.668	289.79	517.733	434.347	358.45	524.656	538.883	0.992739	1.00726	1.02477	0.97523	0.841317	0.511079	0.686729	1.2269	1.02929	0.912675	1.2433	1.27702
Cre02.g113550		2	Cre02.g113550_4532.1.p	Cre02.g113550_4532.1.p	pacid=52513652 transcript=Cre02.g113550_4532.1 locus=Cre02.g113550_4532 ID=Cre02.g113550_4532.1.v6.1 annot-version=v6.1 assoLoc=4532_02_11310 org=Chlamydomonas.reinhardtii.CC-4532	28.8928	22.7672	34.7124	27.3983	54.1414	92.5467	32.5702	43.7615	31.1691	35.6682	32.3247	33.6888	1.11858	0.881425	1.11776	0.882241	2.09607	3.58292	1.26094	1.69421	1.2067	1.14854	1.25144	1.30425
Cre02.g113600		4	Cre02.g113600_4532.1.p	Cre02.g113600_4532.1.p	pacid=52513881 transcript=Cre02.g113600_4532.1 locus=Cre02.g113600_4532 ID=Cre02.g113600_4532.1.v6.1 annot-version=v6.1 assoLoc=4532_02_11316 org=Chlamydomonas.reinhardtii.CC-4532	339.98	277.593	295.677	271.136	330.29	135.765	304.556	320.094	459.274	310.621	438.191	388.851	1.10102	0.89898	1.0433	0.956704	1.06964	0.439673	0.9863	1.03662	1.48735	1.09603	1.41907	1.25929
Cre02.g113652		2	Cre02.g113652_4532.1.p	Cre02.g113652_4532.1.p	pacid=52512575 transcript=Cre02.g113652_4532.1 locus=Cre02.g113652_4532 ID=Cre02.g113652_4532.1.v6.1 annot-version=v6.1 assoLoc=4532_02_11330 org=Chlamydomonas.reinhardtii.CC-4532	214.838	244.219	186.114	267.127	132.959	171.357	221.405	135.029	201.956	292.788	160.411	169.542	0.935997	1.064	0.821258	1.17874	0.57927	0.746561	0.964608	0.588289	0.879873	1.29197	0.698872	0.738653
Cre02.g114250	MEN2	2	Cre02.g114250_4532.1.p	Cre02.g114250_4532.1.p	pacid=52512123 transcript=Cre02.g114250_4532.1 locus=Cre02.g114250_4532 ID=Cre02.g114250_4532.1.v6.1 annot-version=v6.1 assoLoc=4532_02_11410 org=Chlamydomonas.reinhardtii.CC-4532	54.417	69.8035	61.1195	69.0815	94.5938	73.5112	53.895	53.9217	58.9621	27.1613	39.3931	50.2887	0.876136	1.12386	0.938848	1.06115	1.523	1.18356	0.867731	0.868161	0.949314	0.417221	0.634245	0.809668
Cre02.g114400		2	Cre02.g114400_4532.1.p	Cre02.g114400_4532.1.p	pacid=52514065 transcript=Cre02.g114400_4532.1 locus=Cre02.g114400_4532 ID=Cre02.g114400_4532.1.v6.1 annot-version=v6.1 assoLoc=4532_02_11426 org=Chlamydomonas.reinhardtii.CC-4532	121.062	106.084	113.519	104.806	68.1536	122.898	123.406	133.592	141.635	132.763	128.673	122.847	1.06594	0.93406	1.03991	0.960092	0.600086	1.08211	1.08658	1.17627	1.24708	1.2162	1.13295	1.08166
Cre02.g114600	PRX2	14	Cre02.g114600_4532.1.p	Cre02.g114600_4532.1.p	pacid=52514119 transcript=Cre02.g114600_4532.1 locus=Cre02.g114600_4532 ID=Cre02.g114600_4532.1.v6.1 annot-version=v6.1 assoLoc=4532_02_11450 org=Chlamydomonas.reinhardtii.CC-4532	888.873	919.589	1029.71	1074.9	1458.56	1529.66	1328.37	1362.29	1548.77	486.614	1620.21	1744.16	0.983015	1.01698	0.978528	1.02147	1.61304	1.69167	1.46906	1.50657	1.7128	0.462427	1.79181	1.92889
Cre02.g114850		3	Cre02.g114850_4532.1.p	Cre02.g114850_4532.1.p	pacid=52512246 transcript=Cre02.g114850_4532.1 locus=Cre02.g114850_4532 ID=Cre02.g114850_4532.1.v6.1 annot-version=v6.1 assoLoc=4532_02_11476 org=Chlamydomonas.reinhardtii.CC-4532	163.237	149.923	168.44	170.703	164.746	156.663	165.824	153.127	135.977	166.782	125.172	109.918	1.04252	0.957485	0.993327	1.00667	1.05215	1.00053	1.05904	0.977947	0.868419	0.98355	0.799412	0.701993
Cre02.g115000		3	Cre02.g115000_4532.1.p	Cre02.g115000_4532.1.p	pacid=52513860 transcript=Cre02.g115000_4532.1 locus=Cre02.g115000_4532 ID=Cre02.g115000_4532.1.v6.1 annot-version=v6.1 assoLoc=4532_02_11490 org=Chlamydomonas.reinhardtii.CC-4532	105.112	99.5871	120.427	86.1251	81.1373	135.478	122.467	133.225	113.906	136.513	128.101	122.817	1.02699	0.97301	1.16607	0.833931	0.792747	1.32368	1.19656	1.30167	1.11291	1.32183	1.2516	1.19998
Cre02.g115200	RPL27A,RPL27a	8	Cre02.g115200_4532.1.p	Cre02.g115200_4532.1.p	pacid=52513666 transcript=Cre02.g115200_4532.1 locus=Cre02.g115200_4532 ID=Cre02.g115200_4532.1.v6.1 annot-version=v6.1 assoLoc=4532_02_11510 org=Chlamydomonas.reinhardtii.CC-4532	893.233	657.659	843.838	616.963	1229.88	1201.83	1160.44	1119	928.245	1041.27	1030.36	774.613	1.1519	0.848104	1.15531	0.844691	1.58603	1.54986	1.49648	1.44304	1.19705	1.42562	1.32873	0.998926
Cre02.g115300		2	Cre02.g115300_4532.1.p	Cre02.g115300_4532.1.p	pacid=52512907 transcript=Cre02.g115300_4532.1 locus=Cre02.g115300_4532 ID=Cre02.g115300_4532.1.v6.1 annot-version=v6.1 assoLoc=4532_02_11521 org=Chlamydomonas.reinhardtii.CC-4532	104	112.961	96.7595	130.621	154.781	204.989	149.917	100.567	81.2066	129.302	116.999	86.2976	0.958698	1.0413	0.85108	1.14892	1.42681	1.88964	1.38197	0.927051	0.748582	1.13732	1.07853	0.795513
Cre02.g115350		2	Cre02.g115350_4532.1.p	Cre02.g115350_4532.1.p	pacid=52514210 transcript=Cre02.g115350_4532.1 locus=Cre02.g115350_4532 ID=Cre02.g115350_4532.1.v6.1 annot-version=v6.1 assoLoc=4532_02_11526 org=Chlamydomonas.reinhardtii.CC-4532	25.2882	32.7206	22.3555	26.454	46.2673	46.4066	29.6509	32.0002	29.7569	20.171	26.5611	26.7748	0.871875	1.12813	0.916031	1.08397	1.59518	1.59998	1.02229	1.10329	1.02594	0.826519	0.915761	0.923129
Cre02.g115900		3	Cre02.g115900_4532.1.p	Cre02.g115900_4532.1.p	pacid=52512191 transcript=Cre02.g115900_4532.1 locus=Cre02.g115900_4532 ID=Cre02.g115900_4532.1.v6.1 annot-version=v6.1 assoLoc=4532_02_11590 org=Chlamydomonas.reinhardtii.CC-4532	145.008	133.276	148.569	150.07	216.347	254.311	155.608	137.987	127.776	151.985	135.903	103.692	1.04216	0.957842	0.994974	1.00503	1.55486	1.82771	1.11834	0.991699	0.918314	1.01785	0.976722	0.745224
Cre02.g115950		2	Cre02.g115950_4532.1.p	Cre02.g115950_4532.1.p	pacid=52511603 transcript=Cre02.g115950_4532.1 locus=Cre02.g115950_4532 ID=Cre02.g115950_4532.1.v6.1 annot-version=v6.1 assoLoc=4532_02_11595 org=Chlamydomonas.reinhardtii.CC-4532	15.833	21.4728	23.289	46.5949	120.819	87.9843	222.064	41.2693	16.2733	91.3386	19.6296	18.9665	0.848822	1.15118	0.666505	1.33349	6.47722	4.71692	11.9051	2.21249	0.872427	2.61401	1.05236	1.01681
Cre02.g116450		3	Cre02.g116450_4532.1.p	Cre02.g116450_4532.1.p	pacid=52513581 transcript=Cre02.g116450_4532.1 locus=Cre02.g116450_4532 ID=Cre02.g116450_4532.1.v6.1 annot-version=v6.1 assoLoc=4532_02_11651 org=Chlamydomonas.reinhardtii.CC-4532	91.7651	96.8092	119.6	110.335	132.421	138.677	90.68	96.3486	89.0824	100.343	107.162	115.439	0.973251	1.02675	1.04029	0.959706	1.40444	1.47079	0.961743	1.02186	0.944799	0.872794	1.13655	1.22433
Cre02.g116500		2	Cre02.g116500_4532.1.p	Cre02.g116500_4532.1.p	pacid=52511686 transcript=Cre02.g116500_4532.1 locus=Cre02.g116500_4532 ID=Cre02.g116500_4532.1.v6.1 annot-version=v6.1 assoLoc=4532_02_11655 org=Chlamydomonas.reinhardtii.CC-4532	24.6156	28.6607	33.7818	22.8235	66.8854	32.5107	38.3659	32.5587	30.9876	26.0273	56.6467	31.8583	0.924073	1.07593	1.19359	0.806409	2.51089	1.22046	1.44026	1.22226	1.16328	0.919606	2.12653	1.19597
Cre02.g116750	ATP1A	20	Cre02.g116750_4532.1.p	Cre02.g116750_4532.1.p	pacid=52513241 transcript=Cre02.g116750_4532.1 locus=Cre02.g116750_4532 ID=Cre02.g116750_4532.1.v6.1 annot-version=v6.1 assoLoc=4532_02_11680 org=Chlamydomonas.reinhardtii.CC-4532	887.679	883.758	994.7	977.259	1311	1330.55	1132.57	1072.98	962.358	740.838	971.391	1046.35	1.00221	0.997787	1.00884	0.991155	1.48015	1.50223	1.2787	1.21142	1.08653	0.751373	1.09673	1.18136
Cre02.g117050		4	Cre02.g117050_4532.1.p	Cre02.g117050_4532.1.p	pacid=52513137 transcript=Cre02.g117050_4532.1 locus=Cre02.g117050_4532 ID=Cre02.g117050_4532.1.v6.1 annot-version=v6.1 assoLoc=4532_02_11721 org=Chlamydomonas.reinhardtii.CC-4532	144.673	146.572	133.854	149.337	132.432	87.3987	121.694	113.708	127.72	120.244	135.262	131.623	0.99348	1.00652	0.945327	1.05467	0.90942	0.600173	0.835681	0.780841	0.877062	0.849208	0.928854	0.903864
Cre02.g117250		4	Cre02.g117250_4532.1.p	Cre02.g117250_4532.1.p	pacid=52513736 transcript=Cre02.g117250_4532.1 locus=Cre02.g117250_4532 ID=Cre02.g117250_4532.1.v6.1 annot-version=v6.1 assoLoc=4532_02_11750 org=Chlamydomonas.reinhardtii.CC-4532	242.483	261.867	217.665	295.964	180.29	140.735	291.817	190.812	173.086	192.353	173.992	158.453	0.961566	1.03843	0.847557	1.15244	0.71494	0.558085	1.1572	0.756665	0.686373	0.748996	0.689965	0.628345
Cre02.g117500		10	Cre02.g117500_4532.1.p	Cre02.g117500_4532.1.p	pacid=52511604 transcript=Cre02.g117500_4532.1 locus=Cre02.g117500_4532 ID=Cre02.g117500_4532.1.v6.1 annot-version=v6.1 assoLoc=4532_02_11786 org=Chlamydomonas.reinhardtii.CC-4532	626.916	641.524	603.726	679.014	777.3	688.506	572.175	641.115	541.675	473.365	567.518	553.017	0.988483	1.01152	0.941307	1.05869	1.2256	1.08559	0.902171	1.01087	0.854081	0.738053	0.894828	0.871964
Cre02.g117850		7	Cre02.g117850_4532.1.p	Cre02.g117850_4532.1.p	pacid=52514161 transcript=Cre02.g117850_4532.1 locus=Cre02.g117850_4532 ID=Cre02.g117850_4532.1.v6.1 annot-version=v6.1 assoLoc=4532_02_11820 org=Chlamydomonas.reinhardtii.CC-4532	369.412	368.946	352.742	393.902	369.088	298.29	327.11	356.316	355.156	349.034	331.941	360.298	1.00063	0.999369	0.944873	1.05513	0.999754	0.807982	0.886047	0.965158	0.962016	0.934941	0.899133	0.975944
Cre02.g117900		9	Cre02.g117900_4532.1.p	Cre02.g117900_4532.1.p	pacid=52513516 transcript=Cre02.g117900_4532.1 locus=Cre02.g117900_4532 ID=Cre02.g117900_4532.1.v6.1 annot-version=v6.1 assoLoc=4532_02_11826 org=Chlamydomonas.reinhardtii.CC-4532	471.946	482.556	477.579	519.677	513.737	379.061	437.988	446.63	453.37	463.946	476.061	433.942	0.988884	1.01112	0.957786	1.04221	1.07645	0.794259	0.917731	0.935839	0.949961	0.930445	0.997507	0.909253
Cre02.g117950		3	Cre02.g117950_4532.1.p	Cre02.g117950_4532.1.p	pacid=52511609 transcript=Cre02.g117950_4532.1 locus=Cre02.g117950_4532 ID=Cre02.g117950_4532.1.v6.1 annot-version=v6.1 assoLoc=4532_02_11831 org=Chlamydomonas.reinhardtii.CC-4532	100.077	103.823	107.031	101.666	109.375	67.0815	96.0212	102.613	101.958	73.7206	126.494	99.4056	0.981628	1.01837	1.02571	0.974293	1.07283	0.657984	0.941846	1.0065	1.00008	0.706485	1.24075	0.975043
Cre02.g118250		5	Cre02.g118250_4532.1.p	Cre02.g118250_4532.1.p	pacid=52511642 transcript=Cre02.g118250_4532.1 locus=Cre02.g118250_4532 ID=Cre02.g118250_4532.1.v6.1 annot-version=v6.1 assoLoc=4532_02_11871 org=Chlamydomonas.reinhardtii.CC-4532	301.707	298.187	339.292	320.009	277.533	252.602	325.602	366.522	421.405	338.187	355.26	358.37	1.00587	0.994132	1.02925	0.970752	0.925273	0.842155	1.08553	1.22196	1.40493	1.0259	1.18441	1.19478
Cre02.g118300		5	Cre02.g118300_4532.1.p	Cre02.g118300_4532.1.p	pacid=52511682 transcript=Cre02.g118300_4532.1 locus=Cre02.g118300_4532 ID=Cre02.g118300_4532.1.v6.1 annot-version=v6.1 assoLoc=4532_02_11875 org=Chlamydomonas.reinhardtii.CC-4532	1012.23	1098.8	476.059	329.512	859.267	561.653	608.431	701.311	407.33	634.179	866.801	418.314	0.958992	1.04101	1.18192	0.818083	0.814074	0.532113	0.57643	0.664425	0.385906	1.57448	0.821211	0.396313
Cre02.g118500	COPB2	17	Cre02.g118500_4532.1.p	Cre02.g118500_4532.1.p	pacid=52511817 transcript=Cre02.g118500_4532.1 locus=Cre02.g118500_4532 ID=Cre02.g118500_4532.1.v6.1 annot-version=v6.1 assoLoc=4532_02_11896 org=Chlamydomonas.reinhardtii.CC-4532	873.308	972.488	883.067	999.78	1121.99	1053	1047.02	894.891	991.886	984.949	825.484	835.869	0.946267	1.05373	0.938012	1.06199	1.21572	1.14097	1.13449	0.969653	1.07475	1.04623	0.894448	0.9057
Cre02.g118600		2	Cre02.g118600_4532.1.p	Cre02.g118600_4532.1.p	pacid=52513563 transcript=Cre02.g118600_4532.1 locus=Cre02.g118600_4532 ID=Cre02.g118600_4532.1.v6.1 annot-version=v6.1 assoLoc=4532_02_11906 org=Chlamydomonas.reinhardtii.CC-4532	167.74	195.677	94.7925	261.79	40.4044	52.3846	166.49	28.8373	70.0751	566.056	40.3967	65.6402	0.923127	1.07687	0.531672	1.46833	0.222358	0.288289	0.916248	0.158701	0.385646	3.1749	0.222316	0.361239
Cre02.g118750		4	Cre02.g118750_4532.1.p	Cre02.g118750_4532.1.p	pacid=52512182 transcript=Cre02.g118750_4532.1 locus=Cre02.g118750_4532 ID=Cre02.g118750_4532.1.v6.1 annot-version=v6.1 assoLoc=4532_02_11936 org=Chlamydomonas.reinhardtii.CC-4532	183.604	193.298	157.744	164.47	172.421	136.001	142.366	156.886	239.144	121.05	208.634	245.199	0.97428	1.02572	0.979126	1.02087	0.914938	0.721678	0.755454	0.832503	1.269	0.751364	1.1071	1.30113
Cre02.g118850		3	Cre02.g118850_4532.1.p	Cre02.g118850_4532.1.p	pacid=52512300 transcript=Cre02.g118850_4532.1 locus=Cre02.g118850_4532 ID=Cre02.g118850_4532.1.v6.1 annot-version=v6.1 assoLoc=4532_02_11946 org=Chlamydomonas.reinhardtii.CC-4532	254.83	265.061	251.909	317.242	302.546	250.059	261.084	270.679	296.631	251.672	275.487	348.107	0.980321	1.01968	0.88521	1.11479	1.16388	0.961967	1.00438	1.04129	1.14113	0.884377	1.05979	1.33915
Cre02.g118900		4	Cre02.g118900_4532.1.p	Cre02.g118900_4532.1.p	pacid=52511960 transcript=Cre02.g118900_4532.1 locus=Cre02.g118900_4532 ID=Cre02.g118900_4532.1.v6.1 annot-version=v6.1 assoLoc=4532_02_11951 org=Chlamydomonas.reinhardtii.CC-4532	257.009	262.201	249.814	267.277	207.39	113.204	223.612	204.35	238.91	276.181	260.929	254.82	0.99	1.01	0.966228	1.03377	0.798868	0.436062	0.861355	0.787157	0.920283	1.06821	1.0051	0.981568
Cre02.g118950		5	Cre02.g118950_4532.1.p	Cre02.g118950_4532.1.p	pacid=52512657 transcript=Cre02.g118950_4532.1 locus=Cre02.g118950_4532 ID=Cre02.g118950_4532.1.v6.1 annot-version=v6.1 assoLoc=4532_02_11955 org=Chlamydomonas.reinhardtii.CC-4532	226.728	205.604	209.064	161.381	237.201	274.472	292.259	324.519	343.655	248.279	329.853	336.268	1.04886	0.951139	1.12872	0.871282	1.09731	1.26973	1.35201	1.50125	1.58977	1.34044	1.52592	1.5556
Cre02.g119000		6	Cre02.g119000_4532.1.p	Cre02.g119000_4532.1.p	pacid=52512505 transcript=Cre02.g119000_4532.1 locus=Cre02.g119000_4532 ID=Cre02.g119000_4532.1.v6.1 annot-version=v6.1 assoLoc=4532_02_11960 org=Chlamydomonas.reinhardtii.CC-4532	561.326	567.046	565.553	517.332	539.154	473.305	444.984	433.104	422.304	240.06	496.696	523.596	0.994931	1.00507	1.04453	0.95547	0.955632	0.838917	0.788719	0.767662	0.748519	0.443371	0.880376	0.928056
Cre02.g119100		2	Cre02.g119100_4532.1.p	Cre02.g119100_4532.1.p	pacid=52512179 transcript=Cre02.g119100_4532.1 locus=Cre02.g119100_4532 ID=Cre02.g119100_4532.1.v6.1 annot-version=v6.1 assoLoc=4532_02_11971 org=Chlamydomonas.reinhardtii.CC-4532	60.3459	53.2163	49.1999	59.9107	70.1896	73.8111	40.8077	39.5288	40.6968	39.6095	42.8411	39.6682	1.06278	0.937219	0.901835	1.09816	1.23614	1.29992	0.718685	0.696161	0.716731	0.726043	0.754496	0.698616
Cre02.g119150		3	Cre02.g119150_4532.1.p	Cre02.g119150_4532.1.p	pacid=52514261 transcript=Cre02.g119150_4532.1 locus=Cre02.g119150_4532 ID=Cre02.g119150_4532.1.v6.1 annot-version=v6.1 assoLoc=4532_02_11976 org=Chlamydomonas.reinhardtii.CC-4532	116	145.201	141.363	144.68	142.425	117.525	110.497	141.867	137.475	104.899	126.791	169.049	0.888205	1.1118	0.988404	1.0116	1.09054	0.899882	0.846069	1.08627	1.05264	0.733449	0.970831	1.2944
Cre02.g119350		2	Cre02.g119350_4532.1.p	Cre02.g119350_4532.1.p	pacid=52514176 transcript=Cre02.g119350_4532.1 locus=Cre02.g119350_4532 ID=Cre02.g119350_4532.1.v6.1 annot-version=v6.1 assoLoc=4532_02_11996 org=Chlamydomonas.reinhardtii.CC-4532	59.5534	56.6802	59.6238	63.1845	57.3913	46.6646	65.2829	64.6265	68.2935	60.1189	54.9659	69.9671	1.02472	0.975281	0.971006	1.02899	0.987517	0.802945	1.12331	1.11201	1.17511	0.979069	0.945783	1.2039
Cre02.g119450		4	Cre02.g119450_4532.1.p	Cre02.g119450_4532.1.p	pacid=52511821 transcript=Cre02.g119450_4532.1 locus=Cre02.g119450_4532 ID=Cre02.g119450_4532.1.v6.1 annot-version=v6.1 assoLoc=4532_02_12006 org=Chlamydomonas.reinhardtii.CC-4532	136.372	132.358	119.727	186.596	239.525	205.957	226.678	113.78	99.8321	174.533	100.745	108.564	1.01494	0.985063	0.781704	1.2183	1.78264	1.53282	1.68703	0.846798	0.742992	1.13954	0.749786	0.807978
Cre02.g119550		11	Cre02.g119550_4532.1.p	Cre02.g119550_4532.1.p	pacid=52513257 transcript=Cre02.g119550_4532.1 locus=Cre02.g119550_4532 ID=Cre02.g119550_4532.1.v6.1 annot-version=v6.1 assoLoc=4532_02_12015 org=Chlamydomonas.reinhardtii.CC-4532	1042.5	1047.18	1220.46	1095.44	1289.4	1261.57	1128.85	1210.61	997.118	818.118	1148.46	1542.68	0.99776	1.00224	1.05398	0.946017	1.23406	1.20743	1.0804	1.15866	0.954326	0.706523	1.09917	1.47647
Cre02.g119900		5	Cre02.g119900_4532.1.p	Cre02.g119900_4532.1.p	pacid=52513848 transcript=Cre02.g119900_4532.1 locus=Cre02.g119900_4532 ID=Cre02.g119900_4532.1.v6.1 annot-version=v6.1 assoLoc=4532_02_12060 org=Chlamydomonas.reinhardtii.CC-4532	272.685	284.195	285.01	288.711	265.938	173.177	230.497	230.438	292.793	203.133	248.525	294.591	0.979331	1.02067	0.993549	1.00645	0.9551	0.621954	0.827816	0.827604	1.05155	0.708125	0.892562	1.05801
Cre02.g120150	RBCS2	21	Cre02.g120150_4532.1.p	Cre02.g120150_4532.1.p	pacid=52513304 transcript=Cre02.g120150_4532.1 locus=Cre02.g120150_4532 ID=Cre02.g120150_4532.1.v6.1 annot-version=v6.1 assoLoc=4532_02_12090 org=Chlamydomonas.reinhardtii.CC-4532	2005.04	1839.27	1991.44	1827.79	1717.29	1962.06	1899.1	2087.24	1530.1	2917.12	1585.75	1724.33	1.04312	0.956879	1.04285	0.957151	0.893419	1.02076	0.988006	1.08589	0.796034	1.5276	0.824985	0.897082
Cre02.g120250	CDPK7,STT7	9	Cre02.g120250_4532.1.p	Cre02.g120250_4532.1.p	pacid=52513146 transcript=Cre02.g120250_4532.1 locus=Cre02.g120250_4532 ID=Cre02.g120250_4532.1.v6.1 annot-version=v6.1 assoLoc=4532_02_12100 org=Chlamydomonas.reinhardtii.CC-4532	1090.87	934.088	1044.32	1039.06	501.811	921.788	487.374	503.206	619.328	641.344	764.958	643.668	1.07742	0.922575	1.00252	0.997475	0.495626	0.910427	0.481367	0.497004	0.611695	0.615676	0.75553	0.635735
Cre02.g120301		4	Cre02.g120301_4532.1.p	Cre02.g120301_4532.1.p	pacid=52512800 transcript=Cre02.g120301_4532.1 locus=Cre02.g120301_4532 ID=Cre02.g120301_4532.1.v6.1 annot-version=v6.1 assoLoc=4532_02_12106 org=Chlamydomonas.reinhardtii.CC-4532	135.962	156.94	134.614	156.81	110.403	107.977	124.29	120.565	175.264	112.945	151.939	170.991	0.928379	1.07162	0.923836	1.07616	0.753856	0.737291	0.84868	0.823245	1.19674	0.775125	1.03747	1.16756
Cre02.g140900		2	Cre02.g140900_4532.1.p	Cre02.g140900_4532.1.p	pacid=52512792 transcript=Cre02.g140900_4532.1 locus=Cre02.g140900_4532 ID=Cre02.g140900_4532.1.v6.1 annot-version=v6.1 assoLoc=4532_02_14225 org=Chlamydomonas.reinhardtii.CC-4532	136.147	125.604	126.423	126.349	44.7614	24.3706	93.1051	88.62	130.455	108.697	117.503	121.449	1.04028	0.959721	1.00029	0.999707	0.342015	0.186212	0.711402	0.677132	0.996787	0.86004	0.897823	0.927974
Cre02.g141100	CPL23	4	Cre02.g141100_4532.1.p	Cre02.g141100_4532.1.p	pacid=52511596 transcript=Cre02.g141100_4532.1 locus=Cre02.g141100_4532 ID=Cre02.g141100_4532.1.v6.1 annot-version=v6.1 assoLoc=4532_02_14201 org=Chlamydomonas.reinhardtii.CC-4532	519.354	553.511	662.001	585.871	750.645	733.612	592.868	651.965	519.357	596.051	639.682	444.238	0.968163	1.03184	1.06101	0.938992	1.39933	1.36758	1.10521	1.21537	0.968168	0.955308	1.19247	0.828134
Cre02.g141200		3	Cre02.g141200_4532.1.p	Cre02.g141200_4532.1.p	pacid=52513574 transcript=Cre02.g141200_4532.1 locus=Cre02.g141200_4532 ID=Cre02.g141200_4532.1.v6.1 annot-version=v6.1 assoLoc=4532_02_14191 org=Chlamydomonas.reinhardtii.CC-4532	70.9537	68.9885	85.4027	90.6043	96.9476	78.5202	99.0248	83.2245	79.1332	76.7419	75.1025	88.7488	1.01404	0.985957	0.970447	1.02955	1.38554	1.12218	1.41522	1.18941	1.13094	0.872032	1.07334	1.26836
Cre02.g141250		5	Cre02.g141250_4532.1.p	Cre02.g141250_4532.1.p	pacid=52512878 transcript=Cre02.g141250_4532.1 locus=Cre02.g141250_4532 ID=Cre02.g141250_4532.1.v6.1 annot-version=v6.1 assoLoc=4532_02_14185 org=Chlamydomonas.reinhardtii.CC-4532	305.514	311.353	275.85	311.361	238.166	135.477	238.698	283.176	335.951	266.384	315.437	366.827	0.990534	1.00947	0.939526	1.06047	0.772179	0.439242	0.773904	0.91811	1.08922	0.907285	1.02271	1.18932
Cre02.g141400	PCK1	20	Cre02.g141400_4532.1.p	Cre02.g141400_4532.1.p	pacid=52512523 transcript=Cre02.g141400_4532.1 locus=Cre02.g141400_4532 ID=Cre02.g141400_4532.1.v6.1 annot-version=v6.1 assoLoc=4532_02_14175 org=Chlamydomonas.reinhardtii.CC-4532	1588.78	1480.76	1616.02	1435.92	1152.89	1225.98	1650.03	2194.43	1868.53	218.189	1710.09	1941	1.03519	0.964809	1.05901	0.940988	0.751181	0.798804	1.0751	1.42981	1.21747	0.142984	1.11423	1.26468
Cre02.g141450		5	Cre02.g141450_4532.1.p	Cre02.g141450_4532.1.p	pacid=52512390 transcript=Cre02.g141450_4532.1 locus=Cre02.g141450_4532 ID=Cre02.g141450_4532.1.v6.1 annot-version=v6.1 assoLoc=4532_02_14171 org=Chlamydomonas.reinhardtii.CC-4532	191.895	208.347	200.664	222.774	157.204	165.982	210.577	238.691	232.445	226.925	244.636	216.855	0.958895	1.04111	0.947785	1.05222	0.785545	0.829408	1.05225	1.19273	1.16152	1.07182	1.22244	1.08362
Cre02.g141506		4	Cre02.g141506_4532.1.p	Cre02.g141506_4532.1.p	pacid=52535870 transcript=Cre02.g141506_4532.1 locus=Cre02.g141506_4532 ID=Cre02.g141506_4532.1.v6.1 annot-version=v6.1 assoLoc=4532_15_76851 org=Chlamydomonas.reinhardtii.CC-4532	63.8999	75.6644	73.9805	72.4238	56.1668	51.2044	86.5615	81.0298	73.6993	102.136	79.0978	80.7357	0.915706	1.08429	1.01063	0.989367	0.804888	0.733775	1.24045	1.16118	1.05613	1.39526	1.1335	1.15697
Cre02.g141550		2	Cre02.g141550_4532.1.p	Cre02.g141550_4532.1.p	pacid=52513393 transcript=Cre02.g141550_4532.1 locus=Cre02.g141550_4532 ID=Cre02.g141550_4532.1.v6.1 annot-version=v6.1 assoLoc=4532_02_14161 org=Chlamydomonas.reinhardtii.CC-4532	135.791	125.907	133.91	131.793	106.635	85.7443	116.603	140.841	134.138	142.946	87.632	111.181	1.03777	0.962231	1.00797	0.992032	0.814947	0.655292	0.891126	1.07636	1.02514	1.07598	0.669719	0.849689
Cre02.g141606	DHC9	19	Cre02.g141606_4532.1.p	Cre02.g141606_4532.1.p	pacid=52535300 transcript=Cre02.g141606_4532.1 locus=Cre02.g141606_4532 ID=Cre02.g141606_4532.1.v6.1 annot-version=v6.1 assoLoc=4532_15_76860 org=Chlamydomonas.reinhardtii.CC-4532	909.901	914.77	961.881	1034.41	799.01	568.063	707.692	944.777	873.036	778.096	863.403	844.286	0.997332	1.00267	0.963668	1.03633	0.875785	0.622647	0.775693	1.03556	0.956924	0.779542	0.946366	0.925412
Cre02.g141626		3	Cre02.g141626_4532.1.p	Cre02.g141626_4532.1.p	pacid=52535653 transcript=Cre02.g141626_4532.1 locus=Cre02.g141626_4532 ID=Cre02.g141626_4532.1.v6.1 annot-version=v6.1 assoLoc=4532_15_76866 org=Chlamydomonas.reinhardtii.CC-4532	132.449	119.295	124.432	132.687	159.404	148.722	129.207	128.354	142.164	164.039	152.389	131.835	1.05225	0.947749	0.967894	1.03211	1.2664	1.18153	1.0265	1.01972	1.12943	1.27598	1.21067	1.04737
Cre02.g141706		5	Cre02.g141706_4532.1.p	Cre02.g141706_4532.1.p	pacid=52535852 transcript=Cre02.g141706_4532.1 locus=Cre02.g141706_4532 ID=Cre02.g141706_4532.1.v6.1 annot-version=v6.1 assoLoc=4532_15_76886 org=Chlamydomonas.reinhardtii.CC-4532	254.312	239.459	240.465	210.096	171.585	208.076	252.234	194.408	230.45	305.476	251.546	207.364	1.03008	0.969919	1.0674	0.932597	0.694998	0.842804	1.02166	0.787442	0.933429	1.35598	1.01888	0.83992
Cre02.g142086		4	Cre02.g142086_4532.1.p	Cre02.g142086_4532.1.p	pacid=52535568 transcript=Cre02.g142086_4532.1 locus=Cre02.g142086_4532 ID=Cre02.g142086_4532.1.v6.1 annot-version=v6.1 assoLoc=4532_15_76991 org=Chlamydomonas.reinhardtii.CC-4532	258.253	274.22	247.74	266.032	215.829	177.118	252.902	238.278	324.355	244.153	317.367	300.256	0.970014	1.02999	0.964397	1.0356	0.810666	0.665266	0.949915	0.894986	1.2183	0.950433	1.19205	1.12778
Cre02.g142126		4	Cre02.g142126_4532.1.p	Cre02.g142126_4532.1.p	pacid=52535714 transcript=Cre02.g142126_4532.1 locus=Cre02.g142126_4532 ID=Cre02.g142126_4532.1.v6.1 annot-version=v6.1 assoLoc=4532_15_76996 org=Chlamydomonas.reinhardtii.CC-4532	256.83	274.309	258.459	251.306	164.095	111.11	168.514	287.689	280.105	198.258	306.522	358.241	0.967091	1.03291	1.01403	0.985968	0.617899	0.418384	0.634538	1.08329	1.05473	0.777841	1.15421	1.34895
Cre02.g142146		11	Cre02.g142146_4532.1.p	Cre02.g142146_4532.1.p	pacid=52535534 transcript=Cre02.g142146_4532.1 locus=Cre02.g142146_4532 ID=Cre02.g142146_4532.1.v6.1 annot-version=v6.1 assoLoc=4532_15_77001 org=Chlamydomonas.reinhardtii.CC-4532	440.415	389.855	428.102	402.392	431.667	437.207	460.243	466.297	471.877	495.677	375.848	399.854	1.0609	0.939104	1.03096	0.969043	1.03982	1.05317	1.10866	1.12324	1.13668	1.19369	0.905363	0.96319
Cre02.g142186	FTSZ2	2	Cre02.g142186_4532.1.p	Cre02.g142186_4532.1.p	pacid=52535229 transcript=Cre02.g142186_4532.1 locus=Cre02.g142186_4532 ID=Cre02.g142186_4532.1.v6.1 annot-version=v6.1 assoLoc=4532_15_77010 org=Chlamydomonas.reinhardtii.CC-4532	222.458	312.092	143.034	408.052	24.7364	24.076	97.9743	22.0052	43.8301	819.738	29.0993	23.8152	0.832319	1.16768	0.519099	1.4809	0.0925504	0.0900795	0.366567	0.0823317	0.163989	2.97499	0.108874	0.0891037
Cre02.g142200		2	Cre02.g142200_4532.1.p	Cre02.g142200_4532.1.p	pacid=52511913 transcript=Cre02.g142200_4532.1 locus=Cre02.g142200_4532 ID=Cre02.g142200_4532.1.v6.1 annot-version=v6.1 assoLoc=4532_02_14096 org=Chlamydomonas.reinhardtii.CC-4532	47.9401	43.1188	56.8372	48.0375	53.7533	35.782	35.3112	31.5615	48.8369	32.399	59.4633	50.6637	1.05295	0.947053	1.08391	0.916093	1.18063	0.785909	0.775568	0.693211	1.07264	0.617861	1.30604	1.11277
Cre02.g142206		8	Cre02.g142206_4532.1.p	Cre02.g142206_4532.1.p	pacid=52535840 transcript=Cre02.g142206_4532.1 locus=Cre02.g142206_4532 ID=Cre02.g142206_4532.1.v6.1 annot-version=v6.1 assoLoc=4532_15_77020 org=Chlamydomonas.reinhardtii.CC-4532	690.903	750.83	647.46	718.383	530.942	407.589	405.961	538.514	582.474	518.397	541.94	479.548	0.958434	1.04157	0.948074	1.05193	0.736533	0.565415	0.563157	0.747037	0.808019	0.759087	0.75179	0.665238
Cre02.g142266		3	Cre02.g142266_4532.1.p	Cre02.g142266_4532.1.p	pacid=52535220 transcript=Cre02.g142266_4532.1 locus=Cre02.g142266_4532 ID=Cre02.g142266_4532.1.v6.1 annot-version=v6.1 assoLoc=4532_15_77035 org=Chlamydomonas.reinhardtii.CC-4532	103.126	61.3096	88.6053	66.4731	31.9402	55.5269	90.0115	84.5837	103.515	106.271	75.8148	115.36	1.2543	0.745697	1.14272	0.857284	0.388483	0.675363	1.09479	1.02878	1.25903	1.37055	0.922121	1.4031
Cre02.g142351		10	Cre02.g142351_4532.1.p	Cre02.g142351_4532.1.p	pacid=52513466 transcript=Cre02.g142351_4532.1 locus=Cre02.g142351_4532 ID=Cre02.g142351_4532.1.v6.1 annot-version=v6.1 assoLoc=4532_02_14080 org=Chlamydomonas.reinhardtii.CC-4532	507.041	508.411	543.497	468.38	338.019	326.814	360.9	456.818	462.424	439.001	480.679	513.959	0.998651	1.00135	1.07424	0.925765	0.665751	0.643682	0.710816	0.899733	0.910775	0.867696	0.946729	1.01228
Cre02.g142352		11	Cre02.g142352_4532.1.p	Cre02.g142352_4532.1.p	pacid=52512549 transcript=Cre02.g142352_4532.1 locus=Cre02.g142352_4532 ID=Cre02.g142352_4532.1.v6.1 annot-version=v6.1 assoLoc=4532_02_14085 org=Chlamydomonas.reinhardtii.CC-4532	880.608	846.178	878.549	963.934	1176.79	964.175	885.574	899.446	813.012	780.174	811.144	799.412	1.01994	0.980061	0.953658	1.04634	1.36298	1.11673	1.02569	1.04176	0.941648	0.846872	0.939484	0.925896
Cre02.g142650		3	Cre02.g142650_4532.1.p	Cre02.g142650_4532.1.p	pacid=52512676 transcript=Cre02.g142650_4532.1 locus=Cre02.g142650_4532 ID=Cre02.g142650_4532.1.v6.1 annot-version=v6.1 assoLoc=4532_02_14000 org=Chlamydomonas.reinhardtii.CC-4532	57.2934	67.6979	94.3474	87.1841	86.1382	91.0799	77.4459	109.255	97.809	50.7356	130.975	114.882	0.916758	1.08324	1.03946	0.96054	1.37831	1.45738	1.23922	1.7482	1.56505	0.558973	2.09575	1.83824
Cre02.g142687		15	Cre02.g142687_4532.1.p	Cre02.g142687_4532.1.p	pacid=52535861 transcript=Cre02.g142687_4532.1 locus=Cre02.g142687_4532 ID=Cre02.g142687_4532.1.v6.1 annot-version=v6.1 assoLoc=4532_15_77101 org=Chlamydomonas.reinhardtii.CC-4532	1017.83	1115.2	1056.8	1187.79	975.646	869.908	1100.34	1049.77	930.656	1095.66	1056.51	959.065	0.954351	1.04565	0.941642	1.05836	0.914798	0.815655	1.03172	0.984299	0.872614	0.976267	0.990619	0.899251
Cre02.g142800		3	Cre02.g142800_4532.1.p	Cre02.g142800_4532.1.p	pacid=52511698 transcript=Cre02.g142800_4532.1 locus=Cre02.g142800_4532 ID=Cre02.g142800_4532.1.v6.1 annot-version=v6.1 assoLoc=4532_02_13985 org=Chlamydomonas.reinhardtii.CC-4532	594.555	632.563	694.74	648.917	721.995	593.586	527.49	654.064	614.933	531.921	685.644	758.241	0.969027	1.03097	1.0341	0.965897	1.17673	0.967447	0.859722	1.06602	1.00224	0.791751	1.11749	1.23581
Cre02.g142850		2	Cre02.g142850_4532.1.p	Cre02.g142850_4532.1.p	pacid=52511699 transcript=Cre02.g142850_4532.1 locus=Cre02.g142850_4532 ID=Cre02.g142850_4532.1.v6.1 annot-version=v6.1 assoLoc=4532_02_13980 org=Chlamydomonas.reinhardtii.CC-4532	80.8935	79.822	84.57	89.6598	70.0101	57.0671	83.8666	93.6543	89.9748	87.7375	87.4335	94.3771	1.00667	0.993333	0.970787	1.02921	0.87123	0.710163	1.04367	1.16547	1.11968	1.00715	1.08805	1.17446
Cre02.g143000	PLSB1,GPA1	10	Cre02.g143000_4532.1.p	Cre02.g143000_4532.1.p	pacid=52512971 transcript=Cre02.g143000_4532.1 locus=Cre02.g143000_4532 ID=Cre02.g143000_4532.1.v6.1 annot-version=v6.1 assoLoc=4532_02_13965 org=Chlamydomonas.reinhardtii.CC-4532	1894.37	1608.49	1863.71	1491.63	716.609	1537.01	1097.6	1075.33	1453.66	1402.72	1464.08	1682.82	1.08161	0.918387	1.11089	0.889108	0.409157	0.877574	0.626688	0.613973	0.829985	0.836112	0.835934	0.960826
Cre02.g143050	RPP2	3	Cre02.g143050_4532.1.p	Cre02.g143050_4532.1.p	pacid=52512773 transcript=Cre02.g143050_4532.1 locus=Cre02.g143050_4532 ID=Cre02.g143050_4532.1.v6.1 annot-version=v6.1 assoLoc=4532_02_13956 org=Chlamydomonas.reinhardtii.CC-4532	527.096	568.818	547.184	456.513	748.429	725	548.23	738.938	510.64	677.287	704.247	657.493	0.961929	1.03807	1.09034	0.909663	1.36585	1.3231	1.0005	1.34853	0.931898	1.34958	1.28522	1.1999
Cre02.g143200		30	Cre02.g143200_4532.1.p	Cre02.g143200_4532.1.p	pacid=52512582 transcript=Cre02.g143200_4532.1 locus=Cre02.g143200_4532 ID=Cre02.g143200_4532.1.v6.1 annot-version=v6.1 assoLoc=4532_02_13941 org=Chlamydomonas.reinhardtii.CC-4532	3014.5	3055.51	2737.36	2796.45	1906.62	1724.34	2279.45	2483.46	2626.53	2585.76	2539.36	2557.82	0.993244	1.00676	0.989322	1.01068	0.62821	0.568151	0.751053	0.818272	0.865412	0.934532	0.836691	0.842773
Cre02.g143250	IDH2	11	Cre02.g143250_4532.1.p	Cre02.g143250_4532.1.p	pacid=52511651 transcript=Cre02.g143250_4532.1 locus=Cre02.g143250_4532 ID=Cre02.g143250_4532.1.v6.1 annot-version=v6.1 assoLoc=4532_02_13936 org=Chlamydomonas.reinhardtii.CC-4532	489.885	443.479	466.791	449.158	525.657	523.767	434.398	435.013	477.471	392.362	505.853	522.986	1.04972	0.950281	1.01925	0.980749	1.12637	1.12232	0.930822	0.93214	1.02312	0.856733	1.08394	1.12065
Cre02.g143307	CLPC1	12	Cre02.g143307_4532.1.p	Cre02.g143307_4532.1.p	pacid=52535693 transcript=Cre02.g143307_4532.1 locus=Cre02.g143307_4532 ID=Cre02.g143307_4532.1.v6.1 annot-version=v6.1 assoLoc=4532_15_78461 org=Chlamydomonas.reinhardtii.CC-4532	968.86	954.299	933.146	873.817	818.761	681.474	927.952	1007	1051.19	902.132	880.42	1172.73	1.00757	0.992429	1.03283	0.967166	0.851475	0.708703	0.965029	1.04724	1.09319	0.998506	0.915598	1.21959
Cre02.g143367		5	Cre02.g143367_4532.1.p	Cre02.g143367_4532.1.p	pacid=52535587 transcript=Cre02.g143367_4532.1 locus=Cre02.g143367_4532 ID=Cre02.g143367_4532.1.v6.1 annot-version=v6.1 assoLoc=4532_15_78480 org=Chlamydomonas.reinhardtii.CC-4532	52.1125	48.8206	262.41	421.395	129.401	175.234	631.496	159.709	1227.46	973.676	1165.63	887.608	1.03261	0.967385	0.7675	1.2325	2.56409	3.47228	12.5132	3.16465	24.3222	2.84782	23.0971	17.588
Cre02.g143600		5	Cre02.g143600_4532.1.p	Cre02.g143600_4532.1.p	pacid=52513802 transcript=Cre02.g143600_4532.1 locus=Cre02.g143600_4532 ID=Cre02.g143600_4532.1.v6.1 annot-version=v6.1 assoLoc=4532_02_13896 org=Chlamydomonas.reinhardtii.CC-4532	476.306	491.113	442.874	479.963	536.188	456.996	578.254	477.825	513.358	637.826	427.213	506.134	0.984694	1.01531	0.95981	1.04019	1.10849	0.944774	1.19546	0.987835	1.06129	1.38232	0.883202	1.04636
Cre02.g143650		4	Cre02.g143650_4532.1.p	Cre02.g143650_4532.1.p	pacid=52514299 transcript=Cre02.g143650_4532.1 locus=Cre02.g143650_4532 ID=Cre02.g143650_4532.1.v6.1 annot-version=v6.1 assoLoc=4532_02_13886 org=Chlamydomonas.reinhardtii.CC-4532	223.486	264.993	247.735	280.623	369.387	370.125	377.895	324.208	394.556	323.918	332.125	383.514	0.915028	1.08497	0.937754	1.06225	1.5124	1.51542	1.54723	1.32742	1.61545	1.22613	1.35983	1.57024
Cre02.g144000		5	Cre02.g144000_4532.1.p	Cre02.g144000_4532.1.p	pacid=52513068 transcript=Cre02.g144000_4532.1 locus=Cre02.g144000_4532 ID=Cre02.g144000_4532.1.v6.1 annot-version=v6.1 assoLoc=4532_02_13821 org=Chlamydomonas.reinhardtii.CC-4532	633.92	604.819	661.931	560.999	1527.52	1133.28	980.573	666.383	715.753	358.413	814.734	727.222	1.02349	0.976508	1.08253	0.917467	2.46625	1.82973	1.58318	1.07591	1.15562	0.586155	1.31542	1.17413
Cre02.g144050		4	Cre02.g144050_4532.1.p	Cre02.g144050_4532.1.p	pacid=52512816 transcript=Cre02.g144050_4532.1 locus=Cre02.g144050_4532 ID=Cre02.g144050_4532.1.v6.1 annot-version=v6.1 assoLoc=4532_02_13815 org=Chlamydomonas.reinhardtii.CC-4532	84.29	90.4369	66.6862	85.6931	81.8746	80.7468	104.405	78.086	74.2221	75.6519	103.408	98.6611	0.96482	1.03518	0.875266	1.12473	0.937172	0.924263	1.19506	0.893806	0.849578	0.992942	1.18365	1.12932
Cre02.g144250		2	Cre02.g144250_4532.1.p	Cre02.g144250_4532.1.p	pacid=52513417 transcript=Cre02.g144250_4532.1 locus=Cre02.g144250_4532 ID=Cre02.g144250_4532.1.v6.1 annot-version=v6.1 assoLoc=4532_02_13795 org=Chlamydomonas.reinhardtii.CC-4532	75.6594	86.5653	83.6993	107.433	86.1819	81.39	87.695	63.3322	70.6514	77.8484	64.1567	70.3326	0.932773	1.06723	0.875826	1.12417	1.0625	1.00342	1.08115	0.780796	0.871031	0.814602	0.790961	0.867101
Cre02.g144251		5	Cre02.g144251_4532.1.p	Cre02.g144251_4532.1.p	pacid=52512383 transcript=Cre02.g144251_4532.1 locus=Cre02.g144251_4532 ID=Cre02.g144251_4532.1.v6.1 annot-version=v6.1 assoLoc=4532_02_13800 org=Chlamydomonas.reinhardtii.CC-4532	197.269	212.701	168.943	218.657	181.24	161.33	204.399	144.207	182.222	167.041	193.144	193.551	0.962358	1.03764	0.871739	1.12826	0.884162	0.787033	0.997141	0.7035	0.888953	0.861925	0.942235	0.94422
Cre02.g144500		8	Cre02.g144500_4532.1.p	Cre02.g144500_4532.1.p	pacid=52511776 transcript=Cre02.g144500_4532.1 locus=Cre02.g144500_4532 ID=Cre02.g144500_4532.1.v6.1 annot-version=v6.1 assoLoc=4532_02_13771 org=Chlamydomonas.reinhardtii.CC-4532	321.171	345.994	349.256	346.576	399.923	420.554	367.11	357.459	355.131	353.733	365.355	387.207	0.962793	1.03721	1.00385	0.996148	1.19887	1.26072	1.10051	1.07158	1.0646	1.01672	1.09525	1.16075
Cre02.g144800		4	Cre02.g144800_4532.1.p	Cre02.g144800_4532.1.p	pacid=52513670 transcript=Cre02.g144800_4532.1 locus=Cre02.g144800_4532 ID=Cre02.g144800_4532.1.v6.1 annot-version=v6.1 assoLoc=4532_02_13725 org=Chlamydomonas.reinhardtii.CC-4532	287.943	297.974	288.475	286.025	500.258	502.78	291.541	259.539	237.962	178.542	287.689	265.532	0.98288	1.01712	1.00426	0.995735	1.70761	1.71622	0.995161	0.885924	0.812272	0.621556	0.982013	0.906381
Cre02.g145000		3	Cre02.g145000_4532.1.p	Cre02.g145000_4532.1.p	pacid=52512632 transcript=Cre02.g145000_4532.1 locus=Cre02.g145000_4532 ID=Cre02.g145000_4532.1.v6.1 annot-version=v6.1 assoLoc=4532_02_13705 org=Chlamydomonas.reinhardtii.CC-4532	119.584	117.991	137.04	116.799	113.317	107.079	109.379	137.718	143.555	136.989	122.414	150.385	1.00671	0.993295	1.07974	0.92026	0.953947	0.901433	0.920796	1.15936	1.2085	1.07934	1.03053	1.266
Cre02.g145050		3	Cre02.g145050_4532.1.p	Cre02.g145050_4532.1.p	pacid=52511788 transcript=Cre02.g145050_4532.1 locus=Cre02.g145050_4532 ID=Cre02.g145050_4532.1.v6.1 annot-version=v6.1 assoLoc=4532_02_13700 org=Chlamydomonas.reinhardtii.CC-4532	173.953	159.865	160.997	170.87	223.05	226.734	221.889	264.411	211.224	194.148	208.53	211.008	1.0422	0.957797	0.97025	1.02975	1.33636	1.35843	1.3294	1.58416	1.2655	1.17003	1.24936	1.26421
Cre02.g145100		7	Cre02.g145100_4532.1.p	Cre02.g145100_4532.1.p	pacid=52512076 transcript=Cre02.g145100_4532.1 locus=Cre02.g145100_4532 ID=Cre02.g145100_4532.1.v6.1 annot-version=v6.1 assoLoc=4532_02_13696 org=Chlamydomonas.reinhardtii.CC-4532	472.976	470.116	504.257	507.195	306.159	227.767	126.146	195.555	193.029	301.633	282.65	235.17	1.00303	0.996967	0.997095	1.0029	0.649266	0.483022	0.267516	0.41471	0.409353	0.596436	0.599411	0.498721
Cre02.g145231		2	Cre02.g145231_4532.1.p	Cre02.g145231_4532.1.p	pacid=52514113 transcript=Cre02.g145231_4532.1 locus=Cre02.g145231_4532 ID=Cre02.g145231_4532.1.v6.1 annot-version=v6.1 assoLoc=4532_02_13675 org=Chlamydomonas.reinhardtii.CC-4532	119.293	122.702	109.556	125.141	131.235	110.396	118.178	115.222	80.9311	163.594	149.277	102.806	0.985913	1.01409	0.933595	1.0664	1.08461	0.912382	0.976698	0.952268	0.668866	1.39409	1.23372	0.849654
Cre02.g145800	MDY3,MDH3	11	Cre02.g145800_4532.1.p	Cre02.g145800_4532.1.p	pacid=52511959 transcript=Cre02.g145800_4532.1 locus=Cre02.g145800_4532 ID=Cre02.g145800_4532.1.v6.1 annot-version=v6.1 assoLoc=4532_02_13600 org=Chlamydomonas.reinhardtii.CC-4532	580.425	651.38	651.051	843.165	650.792	754.297	615.782	497.614	558.783	325.299	552.136	551.766	0.942398	1.0576	0.871428	1.12857	1.05665	1.2247	0.999804	0.807943	0.907259	0.435411	0.896467	0.895866
Cre02.g145850		2	Cre02.g145850_4532.1.p	Cre02.g145850_4532.1.p	pacid=52514393 transcript=Cre02.g145850_4532.1 locus=Cre02.g145850_4532 ID=Cre02.g145850_4532.1.v6.1 annot-version=v6.1 assoLoc=4532_02_13595 org=Chlamydomonas.reinhardtii.CC-4532	61.7228	81.5206	69.7174	60.5441	56.7113	60.4583	38.7026	62.0955	61.7243	54.1746	102.451	89.5319	0.861789	1.13821	1.07042	0.929578	0.791817	0.844134	0.540375	0.866993	0.86181	0.831782	1.43045	1.25007
Cre02.g146000		3	Cre02.g146000_4532.1.p	Cre02.g146000_4532.1.p	pacid=52512848 transcript=Cre02.g146000_4532.1 locus=Cre02.g146000_4532 ID=Cre02.g146000_4532.1.v6.1 annot-version=v6.1 assoLoc=4532_02_13581 org=Chlamydomonas.reinhardtii.CC-4532	172.756	181.552	191.519	145.205	124.588	93.1128	113.567	175.524	190.077	179.594	204.472	178.307	0.975174	1.02483	1.13754	0.862457	0.703275	0.525604	0.641064	0.990799	1.07295	1.06671	1.1542	1.00651
Cre02.g146050		4	Cre02.g146050_4532.1.p	Cre02.g146050_4532.1.p	pacid=52512626 transcript=Cre02.g146050_4532.1 locus=Cre02.g146050_4532 ID=Cre02.g146050_4532.1.v6.1 annot-version=v6.1 assoLoc=4532_02_13576 org=Chlamydomonas.reinhardtii.CC-4532	166.36	178.675	178.604	183.776	209.912	153.071	196.446	132.107	164.768	111.917	177.604	189.831	0.964308	1.03569	0.985728	1.01427	1.21676	0.887278	1.1387	0.76576	0.95508	0.617678	1.02948	1.10036
Cre02.g146200		2	Cre02.g146200_4532.1.p	Cre02.g146200_4532.1.p	pacid=52513113 transcript=Cre02.g146200_4532.1 locus=Cre02.g146200_4532 ID=Cre02.g146200_4532.1.v6.1 annot-version=v6.1 assoLoc=4532_02_13560 org=Chlamydomonas.reinhardtii.CC-4532	70.6832	80.12	81.8676	74.2068	93.8593	124.924	67.8584	72.7714	85.7935	84.2912	82.8979	91.579	0.937423	1.06258	1.04908	0.950916	1.24479	1.65678	0.89996	0.965117	1.13782	1.08014	1.09942	1.21455
Cre02.g146250	NIFS1,CSD1	12	Cre02.g146250_4532.1.p	Cre02.g146250_4532.1.p	pacid=52513491 transcript=Cre02.g146250_4532.1 locus=Cre02.g146250_4532 ID=Cre02.g146250_4532.1.v6.1 annot-version=v6.1 assoLoc=4532_02_13555 org=Chlamydomonas.reinhardtii.CC-4532	589.954	623.074	518.72	621.983	393.601	397.925	377.931	403.632	616.836	428.286	412.581	570.717	0.972696	1.0273	0.909474	1.09053	0.648956	0.656085	0.62312	0.665495	1.01702	0.750916	0.68025	0.940979
Cre02.g146600		7	Cre02.g146600_4532.1.p	Cre02.g146600_4532.1.p	pacid=52512544 transcript=Cre02.g146600_4532.1 locus=Cre02.g146600_4532 ID=Cre02.g146600_4532.1.v6.1 annot-version=v6.1 assoLoc=4532_02_13530 org=Chlamydomonas.reinhardtii.CC-4532	239.106	265.871	254.731	289.981	237.073	190.26	278.12	241.197	259.698	249.847	275.488	276.303	0.946998	1.053	0.935287	1.06471	0.938946	0.753539	1.10152	0.955279	1.02855	0.917354	1.09109	1.09432
Cre02.g146700		4	Cre02.g146700_4532.1.p	Cre02.g146700_4532.1.p	pacid=52513735 transcript=Cre02.g146700_4532.1 locus=Cre02.g146700_4532 ID=Cre02.g146700_4532.1.v6.1 annot-version=v6.1 assoLoc=4532_02_13510 org=Chlamydomonas.reinhardtii.CC-4532	365.279	331.937	358.232	367.545	300.201	287.486	181.419	205.853	276.419	200.086	319.026	322.359	1.04782	0.952178	0.987168	1.01283	0.861142	0.824668	0.52041	0.5905	0.792922	0.55137	0.915143	0.924703
Cre02.g146950		2	Cre02.g146950_4532.1.p	Cre02.g146950_4532.1.p	pacid=52513067 transcript=Cre02.g146950_4532.1 locus=Cre02.g146950_4532 ID=Cre02.g146950_4532.1.v6.1 annot-version=v6.1 assoLoc=4532_02_13481 org=Chlamydomonas.reinhardtii.CC-4532	46.5985	55.0936	42.1707	34.5516	44.2588	31.6635	47.1671	32.1119	42.154	50.1618	41.1452	44.9697	0.916463	1.08354	1.09931	0.900692	0.870447	0.622733	0.927645	0.631552	0.829052	1.30762	0.809211	0.884429
Cre02.g147100		3	Cre02.g147100_4532.1.p	Cre02.g147100_4532.1.p	pacid=52512153 transcript=Cre02.g147100_4532.1 locus=Cre02.g147100_4532 ID=Cre02.g147100_4532.1.v6.1 annot-version=v6.1 assoLoc=4532_02_13465 org=Chlamydomonas.reinhardtii.CC-4532	219.622	281.366	262.552	243.132	110.705	109.548	163.242	293.482	302.159	112.588	250.648	256.346	0.876756	1.12324	1.0384	0.961597	0.441947	0.437328	0.65168	1.17161	1.20625	0.44529	1.00061	1.02336
Cre02.g147302		9	Cre02.g147302_4532.1.p	Cre02.g147302_4532.1.p	pacid=52513116 transcript=Cre02.g147302_4532.1 locus=Cre02.g147302_4532 ID=Cre02.g147302_4532.1.v6.1 annot-version=v6.1 assoLoc=4532_02_13456 org=Chlamydomonas.reinhardtii.CC-4532	628.236	545.413	564.453	491.733	501.181	750.891	591.667	591.623	563.698	644.772	623.361	622.132	1.07057	0.929431	1.06885	0.931148	0.854056	1.27958	1.00825	1.00818	0.96059	1.22094	1.06226	1.06017
Cre02.g147650		5	Cre02.g147650_4532.1.p	Cre02.g147650_4532.1.p	pacid=52512778 transcript=Cre02.g147650_4532.1 locus=Cre02.g147650_4532 ID=Cre02.g147650_4532.1.v6.1 annot-version=v6.1 assoLoc=4532_02_13415 org=Chlamydomonas.reinhardtii.CC-4532	169.435	148.209	151.561	149.783	83.5772	99.9996	158.768	138.222	220.777	138.65	157.28	192.977	1.06682	0.933177	1.0059	0.9941	0.526232	0.629633	0.99966	0.870295	1.39009	0.920211	0.990291	1.21505
Cre02.g147850	HSLU2,HUV2	4	Cre02.g147850_4532.1.p	Cre02.g147850_4532.1.p	pacid=52512439 transcript=Cre02.g147850_4532.1 locus=Cre02.g147850_4532 ID=Cre02.g147850_4532.1.v6.1 annot-version=v6.1 assoLoc=4532_02_13391 org=Chlamydomonas.reinhardtii.CC-4532	320.137	311.795	271.736	310.065	262.149	248.833	266.491	268.793	303.62	219.592	295.972	286.861	1.0132	0.986799	0.93412	1.06588	0.829675	0.787531	0.843417	0.850702	0.960926	0.75487	0.936721	0.907886
Cre02.g147900	PYK5	9	Cre02.g147900_4532.10.p	Cre02.g147900_4532.10.p	pacid=52513009 transcript=Cre02.g147900_4532.10 locus=Cre02.g147900_4532 ID=Cre02.g147900_4532.10.v6.1 annot-version=v6.1 assoLoc=4532_02_13386 org=Chlamydomonas.reinhardtii.CC-4532	411.823	406.38	395.624	348.107	502.412	355.988	528.568	664.838	546.564	696.296	380.82	439.285	1.00665	0.993348	1.06389	0.93611	1.22809	0.87017	1.29202	1.62512	1.33601	1.87244	0.930869	1.07378
Cre02.g147900	PYK5	2	Cre02.g147900_4532.4.p	Cre02.g147900_4532.4.p	pacid=52513014 transcript=Cre02.g147900_4532.4 locus=Cre02.g147900_4532 ID=Cre02.g147900_4532.4.v6.1 annot-version=v6.1 assoLoc=4532_02_13386 org=Chlamydomonas.reinhardtii.CC-4532	67.8742	86.3669	78.3561	52.8879	51.4282	27.3514	70.8901	107.169	85.4663	99.3284	66.2267	89.7364	0.880105	1.11989	1.19405	0.805948	0.666855	0.354658	0.919212	1.38963	1.10822	1.51364	0.858743	1.16359
Cre02.g800188		2	Cre02.g800188_4532.1.p	Cre02.g800188_4532.1.p	pacid=52513592 transcript=Cre02.g800188_4532.1 locus=Cre02.g800188_4532 ID=Cre02.g800188_4532.1.v6.1 annot-version=v6.1 assoLoc=4532_02_08596 org=Chlamydomonas.reinhardtii.CC-4532	64.7848	69.6991	81.54	87.0326	56.3065	51.7077	63.9881	58.9198	66.3824	56.8651	55.8551	58.8409	0.963458	1.03654	0.967417	1.03258	0.837372	0.76898	0.95161	0.876236	0.987217	0.674666	0.830659	0.875062
Cre02.g800195		3	Cre02.g800195_4532.1.p	Cre02.g800195_4532.1.p	pacid=52513792 transcript=Cre02.g800195_4532.1 locus=Cre02.g800195_4532 ID=Cre02.g800195_4532.1.v6.1 annot-version=v6.1 assoLoc=4532_02_08711 org=Chlamydomonas.reinhardtii.CC-4532	313.814	320.258	339.207	332.289	251.134	307.567	278.689	339.789	333.775	406.774	311.16	377.755	0.989837	1.01016	1.0103	0.989698	0.792131	0.970133	0.879045	1.07177	1.0528	1.21155	0.981466	1.19152
Cre02.g800211		3	Cre02.g800211_4532.1.p	Cre02.g800211_4532.1.p	pacid=52514186 transcript=Cre02.g800211_4532.1 locus=Cre02.g800211_4532 ID=Cre02.g800211_4532.1.v6.1 annot-version=v6.1 assoLoc=4532_02_09466 org=Chlamydomonas.reinhardtii.CC-4532	303.636	287.853	318.957	368.207	274.529	224.938	132.089	124.424	109.497	226.635	165.609	104.873	1.02668	0.973316	0.928329	1.07167	0.928264	0.760582	0.446632	0.420715	0.370242	0.659624	0.559973	0.354607
Cre02.g800220		4	Cre02.g800220_4532.1.p	Cre02.g800220_4532.1.p	pacid=52511773 transcript=Cre02.g800220_4532.1 locus=Cre02.g800220_4532 ID=Cre02.g800220_4532.1.v6.1 annot-version=v6.1 assoLoc=4532_02_09896 org=Chlamydomonas.reinhardtii.CC-4532	152.054	146.988	170.931	192.688	155.133	131.647	170.444	153.996	196.666	180.114	188.888	187.126	1.01694	0.983059	0.940165	1.05983	1.03753	0.880458	1.13993	1.02993	1.31531	0.990674	1.26329	1.2515
Cre02.g800236		6	Cre02.g800236_4532.1.p	Cre02.g800236_4532.1.p	pacid=52512032 transcript=Cre02.g800236_4532.1 locus=Cre02.g800236_4532 ID=Cre02.g800236_4532.1.v6.1 annot-version=v6.1 assoLoc=4532_02_11321 org=Chlamydomonas.reinhardtii.CC-4532	608.805	559.511	571.284	540.329	590.725	726.914	620.865	600.109	731.802	587.473	710.805	751.365	1.04219	0.957808	1.02785	0.972153	1.01124	1.24438	1.06284	1.02731	1.25275	1.05697	1.2168	1.28624
Cre02.g800262		3	Cre02.g800262_4532.1.p	Cre02.g800262_4532.1.p	pacid=52512928 transcript=Cre02.g800262_4532.1 locus=Cre02.g800262_4532 ID=Cre02.g800262_4532.1.v6.1 annot-version=v6.1 assoLoc=4532_02_13190 org=Chlamydomonas.reinhardtii.CC-4532	77.5452	74.7826	99.2917	78.6071	139.179	156.243	78.5529	90.3753	66.6201	80.4937	92.0836	83.0216	1.01814	0.981864	1.11627	0.883728	1.82736	2.0514	1.03137	1.18659	0.874694	0.904938	1.20902	1.09004
Cre03.g143827		2	Cre03.g143827_4532.1.p	Cre03.g143827_4532.1.p	pacid=52510381 transcript=Cre03.g143827_4532.1 locus=Cre03.g143827_4532 ID=Cre03.g143827_4532.1.v6.1 annot-version=v6.1 assoLoc=4532_03_14256 org=Chlamydomonas.reinhardtii.CC-4532	65.4591	60.5842	56.6875	66.8956	50.729	47.2249	61.9489	75.2851	74.7909	68.8957	67.293	80.9312	1.03868	0.961324	0.917399	1.0826	0.804946	0.749344	0.982978	1.19459	1.18675	1.11497	1.06778	1.28418
Cre03.g143847		3	Cre03.g143847_4532.1.p	Cre03.g143847_4532.1.p	pacid=52508777 transcript=Cre03.g143847_4532.1 locus=Cre03.g143847_4532 ID=Cre03.g143847_4532.1.v6.1 annot-version=v6.1 assoLoc=4532_03_14261 org=Chlamydomonas.reinhardtii.CC-4532	63.3829	69.4393	69.8599	55.6711	194.591	217.622	223.708	289.569	230.675	48.9466	226.866	255.634	0.954402	1.0456	1.11303	0.88697	2.9301	3.27689	3.36853	4.36025	3.47344	0.779833	3.41609	3.84927
Cre03.g143887		23	Cre03.g143887_4532.4.p	Cre03.g143887_4532.4.p	pacid=52509001 transcript=Cre03.g143887_4532.4 locus=Cre03.g143887_4532 ID=Cre03.g143887_4532.4.v6.1 annot-version=v6.1 assoLoc=4532_03_14270 org=Chlamydomonas.reinhardtii.CC-4532	2147.7	2124.25	1889.29	1782.83	1762.78	1571.52	2056.6	1966.23	2184.91	1939.08	2119.01	1972.72	1.00549	0.994511	1.02899	0.971009	0.825281	0.735739	0.962839	0.92053	1.02291	1.05611	0.992057	0.923569
Cre03.g143927		2	Cre03.g143927_4532.1.p	Cre03.g143927_4532.1.p	pacid=52509470 transcript=Cre03.g143927_4532.1 locus=Cre03.g143927_4532 ID=Cre03.g143927_4532.1.v6.1 annot-version=v6.1 assoLoc=4532_03_14281 org=Chlamydomonas.reinhardtii.CC-4532	151.781	152.756	135.233	133.689	84.2923	42.8442	139.463	137.768	158.737	113.246	139.234	184.841	0.996798	1.0032	1.00574	0.994259	0.553577	0.281373	0.915902	0.90477	1.04248	0.842222	0.914398	1.21391
Cre03.g143947		3	Cre03.g143947_4532.1.p	Cre03.g143947_4532.1.p	pacid=52511397 transcript=Cre03.g143947_4532.1 locus=Cre03.g143947_4532 ID=Cre03.g143947_4532.1.v6.1 annot-version=v6.1 assoLoc=4532_03_14286 org=Chlamydomonas.reinhardtii.CC-4532	179.529	159.341	195.458	150.819	71.4886	46.5689	131.535	182.099	170.702	173.802	166.842	210.71	1.05957	0.940426	1.12891	0.871089	0.421923	0.274848	0.776315	1.07474	1.00748	1.00383	0.984696	1.2436
Cre03.g144064		2	Cre03.g144064_4532.1.p	Cre03.g144064_4532.1.p	pacid=52510208 transcript=Cre03.g144064_4532.1 locus=Cre03.g144064_4532 ID=Cre03.g144064_4532.1.v6.1 annot-version=v6.1 assoLoc=4532_03_14315 org=Chlamydomonas.reinhardtii.CC-4532	220.031	200.601	220.945	196.674	164.841	153.282	193.282	203.723	207.632	179.466	207.195	212.543	1.04619	0.953808	1.05812	0.941882	0.783778	0.728818	0.919008	0.968652	0.987238	0.859472	0.98516	1.01059
Cre03.g144144		3	Cre03.g144144_4532.1.p	Cre03.g144144_4532.1.p	pacid=52508810 transcript=Cre03.g144144_4532.1 locus=Cre03.g144144_4532 ID=Cre03.g144144_4532.1.v6.1 annot-version=v6.1 assoLoc=4532_03_14336 org=Chlamydomonas.reinhardtii.CC-4532	164.635	143.132	179.532	124.24	50.2744	126.071	50.2317	47.6093	66.3253	150.769	77.9699	53.5073	1.06987	0.930132	1.18202	0.817982	0.326704	0.819263	0.326427	0.309385	0.43101	0.992646	0.506681	0.347713
Cre03.g144164	RSE2	3	Cre03.g144164_4532.1.p	Cre03.g144164_4532.1.p	pacid=52509237 transcript=Cre03.g144164_4532.1 locus=Cre03.g144164_4532 ID=Cre03.g144164_4532.1.v6.1 annot-version=v6.1 assoLoc=4532_03_14340 org=Chlamydomonas.reinhardtii.CC-4532	336.256	331.857	359.258	390.895	338.893	448.502	320.048	284.841	267.83	360.029	299.372	247.188	1.00658	0.993416	0.957826	1.04217	1.01448	1.34259	0.958065	0.852673	0.801751	0.959882	0.896172	0.739959
Cre03.g144404		3	Cre03.g144404_4532.1.p	Cre03.g144404_4532.1.p	pacid=52509898 transcript=Cre03.g144404_4532.1 locus=Cre03.g144404_4532 ID=Cre03.g144404_4532.1.v6.1 annot-version=v6.1 assoLoc=4532_03_14405 org=Chlamydomonas.reinhardtii.CC-4532	109.043	105.649	106.263	114.812	95.1482	119.151	120.082	89.9177	80.2344	130.666	105.169	92.0103	1.01581	0.984191	0.96133	1.03867	0.886369	1.10997	1.11864	0.837644	0.747437	1.1821	0.97972	0.857138
Cre03.g144484		2	Cre03.g144484_4532.1.p	Cre03.g144484_4532.1.p	pacid=52509669 transcript=Cre03.g144484_4532.1 locus=Cre03.g144484_4532 ID=Cre03.g144484_4532.1.v6.1 annot-version=v6.1 assoLoc=4532_03_14431 org=Chlamydomonas.reinhardtii.CC-4532	111.142	125.311	102.507	115.975	69.3418	49.1935	95.6126	62.8396	82.6215	73.4812	108.606	87.267	0.940077	1.05992	0.938356	1.06164	0.586517	0.416095	0.808724	0.531519	0.698841	0.672652	0.918627	0.738134
Cre03.g144564	MMP13	5	Cre03.g144564_4532.1.p	Cre03.g144564_4532.1.p	pacid=52508591 transcript=Cre03.g144564_4532.1 locus=Cre03.g144564_4532 ID=Cre03.g144564_4532.1.v6.1 annot-version=v6.1 assoLoc=4532_03_14456 org=Chlamydomonas.reinhardtii.CC-4532	324.018	432.27	414.471	815.351	125.165	162.223	137.186	222.597	350.35	89.2324	230.792	229.972	0.856864	1.14314	0.674034	1.32597	0.330998	0.428998	0.362788	0.588657	0.926499	0.145114	0.610328	0.60816
Cre03.g144627		10	Cre03.g144627_4532.1.p	Cre03.g144627_4532.1.p	pacid=52510142 transcript=Cre03.g144627_4532.1 locus=Cre03.g144627_4532 ID=Cre03.g144627_4532.1.v6.1 annot-version=v6.1 assoLoc=4532_03_14471 org=Chlamydomonas.reinhardtii.CC-4532	743.928	743.826	799.883	637.418	692.849	759.317	777.415	908.04	869.23	852.591	987.173	980.726	1.00007	0.999931	1.11303	0.886965	0.931403	1.02076	1.04509	1.22069	1.16851	1.18638	1.32706	1.3184
Cre03.g144647		2	Cre03.g144647_4532.1.p	Cre03.g144647_4532.1.p	pacid=52510476 transcript=Cre03.g144647_4532.1 locus=Cre03.g144647_4532 ID=Cre03.g144647_4532.1.v6.1 annot-version=v6.1 assoLoc=4532_03_14476 org=Chlamydomonas.reinhardtii.CC-4532	336.977	487.033	322.769	471.748	365.682	232.674	291.546	389.624	309.05	320.39	316.628	312.559	0.817895	1.1821	0.812491	1.18751	0.887567	0.564736	0.707627	0.945678	0.750112	0.806503	0.768505	0.758629
Cre03.g144667	ClpT4,CLPS4	3	Cre03.g144667_4532.1.p	Cre03.g144667_4532.1.p	pacid=52511471 transcript=Cre03.g144667_4532.1 locus=Cre03.g144667_4532 ID=Cre03.g144667_4532.1.v6.1 annot-version=v6.1 assoLoc=4532_03_14481 org=Chlamydomonas.reinhardtii.CC-4532	208.266	220.227	227.59	194.855	253.356	266.523	215.074	232.916	259.012	222.379	228.305	238.275	0.972086	1.02791	1.07749	0.922511	1.18254	1.244	1.00386	1.08714	1.20894	1.05282	1.06562	1.11215
Cre03.g144687		3	Cre03.g144687_4532.1.p	Cre03.g144687_4532.1.p	pacid=52509444 transcript=Cre03.g144687_4532.1 locus=Cre03.g144687_4532 ID=Cre03.g144687_4532.1.v6.1 annot-version=v6.1 assoLoc=4532_03_14486 org=Chlamydomonas.reinhardtii.CC-4532	105.51	109.596	113.077	96.4338	54.8543	99.704	67.3905	101.958	122.473	125.574	119.289	113.249	0.981005	1.019	1.07944	0.920562	0.510021	0.927022	0.626579	0.947979	1.13872	1.19874	1.10912	1.05296
Cre03.g144767		3	Cre03.g144767_4532.1.p	Cre03.g144767_4532.1.p	pacid=52509361 transcript=Cre03.g144767_4532.1 locus=Cre03.g144767_4532 ID=Cre03.g144767_4532.1.v6.1 annot-version=v6.1 assoLoc=4532_03_14505 org=Chlamydomonas.reinhardtii.CC-4532	349.168	369.112	330.459	363.157	179.186	160.035	328.16	321.268	290.536	358.889	278.691	329.585	0.972234	1.02777	0.952859	1.04714	0.498931	0.445606	0.913738	0.894548	0.808977	1.03483	0.775995	0.917706
Cre03.g144807	MAS1	14	Cre03.g144807_4532.1.p	Cre03.g144807_4532.1.p	pacid=52508820 transcript=Cre03.g144807_4532.1 locus=Cre03.g144807_4532 ID=Cre03.g144807_4532.1.v6.1 annot-version=v6.1 assoLoc=4532_03_14516 org=Chlamydomonas.reinhardtii.CC-4532	576.801	544.962	540.518	477.894	647.592	412.268	720.075	579.981	779.127	37.7813	852.093	883.367	1.02838	0.971617	1.06149	0.938508	1.1546	0.735036	1.28383	1.03405	1.38911	0.0741965	1.5192	1.57496
Cre03.g144847		17	Cre03.g144847_4532.1.p	Cre03.g144847_4532.1.p	pacid=52508888 transcript=Cre03.g144847_4532.1 locus=Cre03.g144847_4532 ID=Cre03.g144847_4532.1.v6.1 annot-version=v6.1 assoLoc=4532_03_14525 org=Chlamydomonas.reinhardtii.CC-4532	1509.47	1464.97	1444.86	1489.28	1624.68	991.77	1295.82	1635.56	1553.77	1254.65	1307.86	1326.51	1.01496	0.985039	0.984861	1.01514	1.09243	0.666862	0.871304	1.09974	1.04475	0.855208	0.879399	0.891939
Cre03.g144867		2	Cre03.g144867_4532.1.p	Cre03.g144867_4532.1.p	pacid=52509262 transcript=Cre03.g144867_4532.1 locus=Cre03.g144867_4532 ID=Cre03.g144867_4532.1.v6.1 annot-version=v6.1 assoLoc=4532_03_14531 org=Chlamydomonas.reinhardtii.CC-4532	154.803	153.499	166.753	165.432	141.434	167.357	174.525	163.009	156.8	169.525	171.778	178.383	1.00423	0.99577	1.00398	0.996023	0.917503	1.08567	1.13217	1.05746	1.01718	1.02067	1.11435	1.1572
Cre03.g144907		2	Cre03.g144907_4532.1.p	Cre03.g144907_4532.1.p	pacid=52510865 transcript=Cre03.g144907_4532.1 locus=Cre03.g144907_4532 ID=Cre03.g144907_4532.1.v6.1 annot-version=v6.1 assoLoc=4532_03_14541 org=Chlamydomonas.reinhardtii.CC-4532	42.6781	48.4824	46.4741	48.8345	42.8492	24.0494	47.6508	40.6102	60.5607	51.5668	58.4443	41.7601	0.936329	1.06367	0.975234	1.02477	0.940083	0.527628	1.04543	0.89096	1.32866	1.0821	1.28223	0.916188
Cre03.g144967		9	Cre03.g144967_4532.1.p	Cre03.g144967_4532.1.p	pacid=52509365 transcript=Cre03.g144967_4532.1 locus=Cre03.g144967_4532 ID=Cre03.g144967_4532.1.v6.1 annot-version=v6.1 assoLoc=4532_03_14556 org=Chlamydomonas.reinhardtii.CC-4532	453.711	458.631	442.36	437.577	646.906	921.96	438.371	453.124	420.663	303.303	494.884	429.097	0.994607	1.00539	1.00544	0.994564	1.41812	2.02108	0.96098	0.99332	0.922161	0.689374	1.08487	0.940649
Cre03.g145107		8	Cre03.g145107_4532.1.p	Cre03.g145107_4532.1.p	pacid=52508556 transcript=Cre03.g145107_4532.1 locus=Cre03.g145107_4532 ID=Cre03.g145107_4532.1.v6.1 annot-version=v6.1 assoLoc=4532_03_14580 org=Chlamydomonas.reinhardtii.CC-4532	317.403	309.485	325.127	353.435	338.443	281.232	342.529	378.295	367.344	292.74	310.683	370.038	1.01263	0.987369	0.958282	1.04172	1.07976	0.897232	1.09279	1.2069	1.17196	0.862825	0.991191	1.18056
Cre03.g145127	DHC13,ODA11	20	Cre03.g145127_4532.1.p	Cre03.g145127_4532.1.p	pacid=52511047 transcript=Cre03.g145127_4532.1 locus=Cre03.g145127_4532 ID=Cre03.g145127_4532.1.v6.1 annot-version=v6.1 assoLoc=4532_03_14585 org=Chlamydomonas.reinhardtii.CC-4532	1652.59	1636.15	1806.86	1771.97	1973.98	1178.98	1308.26	1777.22	1576.26	1406.84	1592.36	1540.81	1.005	0.995001	1.00975	0.990251	1.20045	0.71698	0.7956	1.08079	0.95858	0.786201	0.968371	0.937021
Cre03.g145227		5	Cre03.g145227_4532.1.p	Cre03.g145227_4532.1.p	pacid=52510939 transcript=Cre03.g145227_4532.1 locus=Cre03.g145227_4532 ID=Cre03.g145227_4532.1.v6.1 annot-version=v6.1 assoLoc=4532_03_14611 org=Chlamydomonas.reinhardtii.CC-4532	416.539	497.555	420.707	475.511	381.175	522.383	457.943	333.942	343.73	517.029	320.028	354.323	0.91137	1.08863	0.93885	1.06115	0.833995	1.14295	1.00196	0.730651	0.752067	1.1538	0.700208	0.775244
Cre03.g145247	TEF11	3	Cre03.g145247_4532.1.p	Cre03.g145247_4532.1.p	pacid=52510649 transcript=Cre03.g145247_4532.1 locus=Cre03.g145247_4532 ID=Cre03.g145247_4532.1.v6.1 annot-version=v6.1 assoLoc=4532_03_14615 org=Chlamydomonas.reinhardtii.CC-4532	196.842	140.486	174.766	213.39	243.09	266.073	121.13	102.089	106.7	235.106	79.7255	93.1117	1.16707	0.832934	0.900494	1.09951	1.44127	1.57753	0.718173	0.60528	0.632619	1.2114	0.472688	0.552054
Cre03.g145387		2	Cre03.g145387_4532.1.p	Cre03.g145387_4532.1.p	pacid=52508978 transcript=Cre03.g145387_4532.1 locus=Cre03.g145387_4532 ID=Cre03.g145387_4532.1.v6.1 annot-version=v6.1 assoLoc=4532_03_14640 org=Chlamydomonas.reinhardtii.CC-4532	35.4834	55.1342	44.477	39.0494	28.9933	34.7954	35.1869	63.1982	37.6088	37.5256	60.331	62.0999	0.783146	1.21685	1.06498	0.935019	0.639904	0.767961	0.776602	1.39483	0.830055	0.898533	1.33155	1.37059
Cre03.g145427		2	Cre03.g145427_4532.1.p	Cre03.g145427_4532.1.p	pacid=52509823 transcript=Cre03.g145427_4532.1 locus=Cre03.g145427_4532 ID=Cre03.g145427_4532.1.v6.1 annot-version=v6.1 assoLoc=4532_03_14650 org=Chlamydomonas.reinhardtii.CC-4532	99.9734	118.212	107.391	111.336	77.4632	70.215	82.0506	71.5695	84.1407	67.2243	84.9925	85.8715	0.916408	1.08359	0.981964	1.01804	0.710068	0.643627	0.752118	0.656043	0.771277	0.614687	0.779085	0.787142
Cre03.g145507		3	Cre03.g145507_4532.1.p	Cre03.g145507_4532.1.p	pacid=52509248 transcript=Cre03.g145507_4532.1 locus=Cre03.g145507_4532 ID=Cre03.g145507_4532.1.v6.1 annot-version=v6.1 assoLoc=4532_03_14671 org=Chlamydomonas.reinhardtii.CC-4532	274.906	358.788	394.192	308.777	471.48	415.111	248.389	270.261	227.013	309.093	264.455	267.195	0.86763	1.13237	1.12151	0.878494	1.48804	1.31013	0.78394	0.85297	0.716475	0.879393	0.834646	0.843293
Cre03.g145547		12	Cre03.g145547_4532.1.p	Cre03.g145547_4532.1.p	pacid=52510165 transcript=Cre03.g145547_4532.1 locus=Cre03.g145547_4532 ID=Cre03.g145547_4532.1.v6.1 annot-version=v6.1 assoLoc=4532_03_14681 org=Chlamydomonas.reinhardtii.CC-4532	631.825	657.898	622.612	774.235	448.092	372.021	628.21	528.823	557.085	599.668	598.857	498.745	0.979784	1.02022	0.891453	1.10855	0.694865	0.576901	0.974178	0.820057	0.863883	0.858602	0.92866	0.773414
Cre03.g145647		5	Cre03.g145647_4532.1.p	Cre03.g145647_4532.1.p	pacid=52510586 transcript=Cre03.g145647_4532.1 locus=Cre03.g145647_4532 ID=Cre03.g145647_4532.1.v6.1 annot-version=v6.1 assoLoc=4532_03_14700 org=Chlamydomonas.reinhardtii.CC-4532	287.67	268.649	277.523	261.388	744.914	418.705	294.266	406.119	201.76	298.022	271.901	337.012	1.03419	0.965809	1.02994	0.97006	2.67801	1.50527	1.0579	1.46002	0.725339	1.10602	0.9775	1.21158
Cre03.g145687		2	Cre03.g145687_4532.1.p	Cre03.g145687_4532.1.p	pacid=52511508 transcript=Cre03.g145687_4532.1 locus=Cre03.g145687_4532 ID=Cre03.g145687_4532.1.v6.1 annot-version=v6.1 assoLoc=4532_03_14711 org=Chlamydomonas.reinhardtii.CC-4532	51.7146	56.453	47.28	50.3125	26.4697	46.1419	47.4427	29.9894	41.0092	101.168	33.2819	39.174	0.956194	1.04381	0.968927	1.03107	0.48942	0.853156	0.877207	0.554499	0.758253	2.07327	0.615377	0.72432
Cre03.g145727		10	Cre03.g145727_4532.1.p	Cre03.g145727_4532.1.p	pacid=52509717 transcript=Cre03.g145727_4532.1 locus=Cre03.g145727_4532 ID=Cre03.g145727_4532.1.v6.1 annot-version=v6.1 assoLoc=4532_03_14715 org=Chlamydomonas.reinhardtii.CC-4532	1385.59	1286.64	1281.96	1101.17	806.088	660.429	1005	1091.18	1047.21	1089.56	1259.96	1206.2	1.03703	0.962971	1.07586	0.924138	0.603307	0.494291	0.752181	0.816681	0.783772	0.914394	0.943003	0.902767
Cre03.g145747		11	Cre03.g145747_4532.1.p	Cre03.g145747_4532.1.p	pacid=52510455 transcript=Cre03.g145747_4532.1 locus=Cre03.g145747_4532 ID=Cre03.g145747_4532.1.v6.1 annot-version=v6.1 assoLoc=4532_03_14720 org=Chlamydomonas.reinhardtii.CC-4532	684.425	673.101	703.284	647.379	662.2	796.548	693.751	758.623	669.228	755.123	659.408	696.039	1.00834	0.991658	1.04139	0.958609	0.975598	1.17353	1.02208	1.11766	0.985952	1.11815	0.971485	1.02545
Cre03.g145827		7	Cre03.g145827_4532.1.p	Cre03.g145827_4532.1.p	pacid=52510533 transcript=Cre03.g145827_4532.1 locus=Cre03.g145827_4532 ID=Cre03.g145827_4532.1.v6.1 annot-version=v6.1 assoLoc=4532_03_14740 org=Chlamydomonas.reinhardtii.CC-4532	247.157	225.256	241.809	194.948	474.983	345.461	309.254	257.216	456.634	176.625	428.62	490.137	1.04636	0.95364	1.10729	0.892707	2.01088	1.46254	1.30925	1.08895	1.9332	0.808802	1.8146	2.07504
Cre03.g145867		3	Cre03.g145867_4532.1.p	Cre03.g145867_4532.1.p	pacid=52508573 transcript=Cre03.g145867_4532.1 locus=Cre03.g145867_4532 ID=Cre03.g145867_4532.1.v6.1 annot-version=v6.1 assoLoc=4532_03_14750 org=Chlamydomonas.reinhardtii.CC-4532	130.657	131.956	135.677	144.131	109.823	140.202	145.348	141.871	88.0631	98.6697	95.2843	142.733	0.995054	1.00495	0.969786	1.03021	0.836387	1.06775	1.10694	1.08046	0.670668	0.705267	0.725663	1.08702
Cre03.g145967		5	Cre03.g145967_4532.1.p	Cre03.g145967_4532.1.p	pacid=52510187 transcript=Cre03.g145967_4532.1 locus=Cre03.g145967_4532 ID=Cre03.g145967_4532.1.v6.1 annot-version=v6.1 assoLoc=4532_03_14776 org=Chlamydomonas.reinhardtii.CC-4532	91.9253	83.9171	97.0558	96.9127	110.459	87.7595	100.348	91.2061	89.4798	104.92	96.4509	94.1067	1.04554	0.954458	1.00074	0.999262	1.25634	0.998161	1.14134	1.03736	1.01773	1.08183	1.09702	1.07035
Cre03.g146047		2	Cre03.g146047_4532.1.p	Cre03.g146047_4532.1.p	pacid=52509584 transcript=Cre03.g146047_4532.1 locus=Cre03.g146047_4532 ID=Cre03.g146047_4532.1.v6.1 annot-version=v6.1 assoLoc=4532_03_14795 org=Chlamydomonas.reinhardtii.CC-4532	78.6529	97.1213	91.0191	72.1663	49.4199	59.0884	103.508	117.54	108.128	160.572	74.1218	116.095	0.894931	1.10507	1.11553	0.88447	0.562311	0.672322	1.17774	1.3374	1.23031	1.96797	0.843375	1.32096
Cre03.g146127		4	Cre03.g146127_4532.1.p	Cre03.g146127_4532.1.p	pacid=52510386 transcript=Cre03.g146127_4532.1 locus=Cre03.g146127_4532 ID=Cre03.g146127_4532.1.v6.1 annot-version=v6.1 assoLoc=4532_03_14815 org=Chlamydomonas.reinhardtii.CC-4532	394.642	401.154	364.97	339.184	328.458	278.941	273.871	465.765	332.514	350.205	442.598	474.301	0.991817	1.00818	1.03662	0.96338	0.825483	0.701036	0.688294	1.17056	0.835676	0.994683	1.11234	1.19202
Cre03.g146167	TEF10a	5	Cre03.g146167_4532.1.p	Cre03.g146167_4532.1.p	pacid=52509801 transcript=Cre03.g146167_4532.1 locus=Cre03.g146167_4532 ID=Cre03.g146167_4532.1.v6.1 annot-version=v6.1 assoLoc=4532_03_14826 org=Chlamydomonas.reinhardtii.CC-4532	341.138	299.617	343.611	332.337	536.389	664.38	459.454	373.163	326.773	396.87	276.886	262.641	1.0648	0.9352	1.01668	0.983321	1.67424	2.07374	1.4341	1.16476	1.01996	1.17426	0.864249	0.819786
Cre03.g146187		9	Cre03.g146187_4532.1.p	Cre03.g146187_4532.1.p	pacid=52511188 transcript=Cre03.g146187_4532.1 locus=Cre03.g146187_4532 ID=Cre03.g146187_4532.1.v6.1 annot-version=v6.1 assoLoc=4532_03_14831 org=Chlamydomonas.reinhardtii.CC-4532	431.94	414.963	409.673	423.705	394.052	302.277	366.713	392.092	440.421	335.859	344.662	492.313	1.02005	0.979954	0.983163	1.01684	0.930572	0.713841	0.866009	0.925943	1.04007	0.806018	0.813935	1.16262
Cre03.g146247	NUOS4	11	Cre03.g146247_4532.1.p	Cre03.g146247_4532.1.p	pacid=52511009 transcript=Cre03.g146247_4532.1 locus=Cre03.g146247_4532 ID=Cre03.g146247_4532.1.v6.1 annot-version=v6.1 assoLoc=4532_03_14846 org=Chlamydomonas.reinhardtii.CC-4532	1089	1068.21	1033.48	1065.67	905.703	1522.38	1250.39	1071.6	766.883	842.128	689.986	1269.98	1.00964	0.990363	0.984665	1.01533	0.839698	1.41143	1.15927	0.993506	0.710995	0.802351	0.639702	1.17743
Cre03.g146307		2	Cre03.g146307_4532.1.p	Cre03.g146307_4532.1.p	pacid=52509978 transcript=Cre03.g146307_4532.1 locus=Cre03.g146307_4532 ID=Cre03.g146307_4532.1.v6.1 annot-version=v6.1 assoLoc=4532_03_14860 org=Chlamydomonas.reinhardtii.CC-4532	44.6206	58.957	63.5114	69.7178	22.8928	13.7161	56.5761	53.5331	36.1081	40.6477	45.6296	39.0941	0.861588	1.13841	0.953416	1.04658	0.442042	0.264847	1.09244	1.03368	0.697218	0.610192	0.881071	0.754876
Cre03.g146487		10	Cre03.g146487_4532.1.p	Cre03.g146487_4532.1.p	pacid=52511018 transcript=Cre03.g146487_4532.1 locus=Cre03.g146487_4532 ID=Cre03.g146487_4532.1.v6.1 annot-version=v6.1 assoLoc=4532_03_14936 org=Chlamydomonas.reinhardtii.CC-4532	363.816	395.502	387.467	416.492	477.097	496.936	456.564	377.228	392.147	415.02	398.707	408.454	0.95827	1.04173	0.963897	1.0361	1.25665	1.3089	1.20256	0.993597	1.03289	1.03244	1.05017	1.07584
Cre03.g146507		5	Cre03.g146507_4532.1.p	Cre03.g146507_4532.1.p	pacid=52510247 transcript=Cre03.g146507_4532.1 locus=Cre03.g146507_4532 ID=Cre03.g146507_4532.1.v6.1 annot-version=v6.1 assoLoc=4532_03_14940 org=Chlamydomonas.reinhardtii.CC-4532	308.232	308.969	350.815	343.556	414.947	457.293	343.168	299.454	240.95	346.079	246.669	239.016	0.998806	1.00119	1.01045	0.989546	1.34461	1.48183	1.11201	0.970361	0.780783	0.996813	0.799315	0.774516
Cre03.g146527	GSD1	15	Cre03.g146527_4532.1.p	Cre03.g146527_4532.1.p	pacid=52511114 transcript=Cre03.g146527_4532.1 locus=Cre03.g146527_4532 ID=Cre03.g146527_4532.1.v6.1 annot-version=v6.1 assoLoc=4532_03_14945 org=Chlamydomonas.reinhardtii.CC-4532	1389.37	1430.81	1377.4	1425.98	1769.71	1487.19	1519.29	1407.19	1350.54	1281.32	1513.37	1327.67	0.985306	1.01469	0.982671	1.01733	1.25503	1.05468	1.07744	0.997943	0.957769	0.914125	1.07324	0.94155
Cre03.g146627		2	Cre03.g146627_4532.1.p	Cre03.g146627_4532.1.p	pacid=52509912 transcript=Cre03.g146627_4532.1 locus=Cre03.g146627_4532 ID=Cre03.g146627_4532.1.v6.1 annot-version=v6.1 assoLoc=4532_03_14971 org=Chlamydomonas.reinhardtii.CC-4532	116.418	116.584	117.248	110.815	94.4546	28.0136	105.095	113.664	140.386	115.646	156.936	164.474	0.999288	1.00071	1.02821	0.971793	0.810762	0.240458	0.902095	0.975648	1.20502	1.01416	1.34708	1.41178
Cre03.g146687		2	Cre03.g146687_4532.1.p	Cre03.g146687_4532.1.p	pacid=52510850 transcript=Cre03.g146687_4532.1 locus=Cre03.g146687_4532 ID=Cre03.g146687_4532.1.v6.1 annot-version=v6.1 assoLoc=4532_03_14990 org=Chlamydomonas.reinhardtii.CC-4532	160.945	165.637	138.23	179.022	108.914	72.8351	122.028	103.801	159.08	123.405	138.439	150.277	0.985633	1.01437	0.871421	1.12858	0.666993	0.446045	0.747304	0.635681	0.974212	0.777962	0.847805	0.920302
Cre03.g148100		2	Cre03.g148100_4532.1.p	Cre03.g148100_4532.1.p	pacid=52510611 transcript=Cre03.g148100_4532.1 locus=Cre03.g148100_4532 ID=Cre03.g148100_4532.1.v6.1 annot-version=v6.1 assoLoc=4532_03_15045 org=Chlamydomonas.reinhardtii.CC-4532	71.6247	83.558	76.6226	106.771	78.8227	79.9376	107.671	92.6873	71.2104	98.5111	132.344	77.9489	0.923102	1.0769	0.835608	1.16439	1.01587	1.03024	1.38767	1.19456	0.917762	1.07431	1.70565	1.00461
Cre03.g148250		3	Cre03.g148250_4532.1.p	Cre03.g148250_4532.1.p	pacid=52511491 transcript=Cre03.g148250_4532.1 locus=Cre03.g148250_4532 ID=Cre03.g148250_4532.1.v6.1 annot-version=v6.1 assoLoc=4532_03_15065 org=Chlamydomonas.reinhardtii.CC-4532	184.86	176.119	166.778	190.315	157.842	136.977	157.197	148.245	194.342	144.069	142.388	187.089	1.02421	0.975785	0.934087	1.06591	0.874522	0.758919	0.870948	0.82135	1.07675	0.806899	0.788899	1.03656
Cre03.g148300		7	Cre03.g148300_4532.1.p	Cre03.g148300_4532.1.p	pacid=52510908 transcript=Cre03.g148300_4532.1 locus=Cre03.g148300_4532 ID=Cre03.g148300_4532.1.v6.1 annot-version=v6.1 assoLoc=4532_03_15070 org=Chlamydomonas.reinhardtii.CC-4532	236.369	270.553	250.579	260.832	198.794	287.4	275.302	245.343	225.276	223.512	209.066	326.41	0.932566	1.06743	0.979952	1.02005	0.784318	1.1339	1.08617	0.967971	0.888799	0.874099	0.824845	1.28781
Cre03.g148350		3	Cre03.g148350_4532.1.p	Cre03.g148350_4532.1.p	pacid=52511305 transcript=Cre03.g148350_4532.1 locus=Cre03.g148350_4532 ID=Cre03.g148350_4532.1.v6.1 annot-version=v6.1 assoLoc=4532_03_15075 org=Chlamydomonas.reinhardtii.CC-4532	125.507	114.854	143.393	140.437	188.838	302.279	147.982	130.622	117.3	140.237	144.018	96.1765	1.04432	0.955679	1.01041	0.989585	1.57129	2.51521	1.23133	1.08688	0.976032	0.988176	1.19835	0.800267
Cre03.g148800		2	Cre03.g148800_4532.1.p	Cre03.g148800_4532.1.p	pacid=52510866 transcript=Cre03.g148800_4532.1 locus=Cre03.g148800_4532 ID=Cre03.g148800_4532.1.v6.1 annot-version=v6.1 assoLoc=4532_03_15111 org=Chlamydomonas.reinhardtii.CC-4532	59.7251	68.1632	61.3172	67.224	40.6268	37.0803	68.4045	55.5383	67.95	73.5955	78.4979	62.1172	0.93402	1.06598	0.954047	1.04595	0.635348	0.579886	1.06975	0.868544	1.06265	1.14509	1.2276	0.971429
Cre03.g148950		6	Cre03.g148950_4532.1.p	Cre03.g148950_4532.1.p	pacid=52509844 transcript=Cre03.g148950_4532.1 locus=Cre03.g148950_4532 ID=Cre03.g148950_4532.1.v6.1 annot-version=v6.1 assoLoc=4532_03_15125 org=Chlamydomonas.reinhardtii.CC-4532	335.877	301.731	293.589	268.705	259.904	342.377	280.897	337.098	325.263	348.507	269.38	343.21	1.05355	0.946447	1.04425	0.955746	0.815247	1.07394	0.881096	1.05738	1.02026	1.23959	0.844971	1.07655
Cre03.g149100	CIS2	20	Cre03.g149100_4532.1.p	Cre03.g149100_4532.1.p	pacid=52508528 transcript=Cre03.g149100_4532.1 locus=Cre03.g149100_4532 ID=Cre03.g149100_4532.1.v6.1 annot-version=v6.1 assoLoc=4532_03_15140 org=Chlamydomonas.reinhardtii.CC-4532	1646.92	1507.38	1493.95	1484.31	3389.79	3067.31	1934.15	1628.66	1630.13	309.727	1941.83	1683.51	1.04424	0.955762	1.00324	0.996763	2.14931	1.94484	1.22636	1.03266	1.03359	0.207992	1.23123	1.06744
Cre03.g149150		4	Cre03.g149150_4532.1.p	Cre03.g149150_4532.1.p	pacid=52509276 transcript=Cre03.g149150_4532.1 locus=Cre03.g149150_4532 ID=Cre03.g149150_4532.1.v6.1 annot-version=v6.1 assoLoc=4532_03_15145 org=Chlamydomonas.reinhardtii.CC-4532	280.494	273.209	291.554	248.418	179.041	276.82	197.564	227.407	203.823	145.22	233.688	206.85	1.01316	0.986843	1.07989	0.920114	0.646704	0.999886	0.71361	0.821404	0.736218	0.53788	0.844092	0.747151
Cre03.g149250	ICL2	7	Cre03.g149250_4532.1.p	Cre03.g149250_4532.1.p	pacid=52509388 transcript=Cre03.g149250_4532.1 locus=Cre03.g149250_4532 ID=Cre03.g149250_4532.1.v6.1 annot-version=v6.1 assoLoc=4532_03_15156 org=Chlamydomonas.reinhardtii.CC-4532	407.382	437.498	337.405	319.108	350.246	659.315	372.529	268.124	419.15	338.081	482.806	443.514	0.964355	1.03565	1.02787	0.97213	0.829102	1.56073	0.881851	0.634703	0.992212	1.02993	1.1429	1.04989
Cre03.g149650		3	Cre03.g149650_4532.1.p	Cre03.g149650_4532.1.p	pacid=52509274 transcript=Cre03.g149650_4532.1 locus=Cre03.g149650_4532 ID=Cre03.g149650_4532.1.v6.1 annot-version=v6.1 assoLoc=4532_03_15196 org=Chlamydomonas.reinhardtii.CC-4532	749.604	857.504	630.764	1039.96	464.683	375.429	341.576	292.877	513.584	314.551	302.785	520.836	0.932861	1.06714	0.755079	1.24492	0.578285	0.467211	0.425082	0.364477	0.639141	0.376545	0.376807	0.648166
Cre03.g149800	TOG1	15	Cre03.g149800_4532.1.p	Cre03.g149800_4532.1.p	pacid=52511077 transcript=Cre03.g149800_4532.1 locus=Cre03.g149800_4532 ID=Cre03.g149800_4532.1.v6.1 annot-version=v6.1 assoLoc=4532_03_15210 org=Chlamydomonas.reinhardtii.CC-4532	1186.27	1369.89	1024.9	1711.19	804.699	821.679	1464.93	853.758	984.913	2701.2	980.096	972.061	0.928166	1.07183	0.749171	1.25083	0.629616	0.642901	1.1462	0.668	0.770619	1.9745	0.76685	0.760564
Cre03.g149950		2	Cre03.g149950_4532.1.p	Cre03.g149950_4532.1.p	pacid=52508705 transcript=Cre03.g149950_4532.1 locus=Cre03.g149950_4532 ID=Cre03.g149950_4532.1.v6.1 annot-version=v6.1 assoLoc=4532_03_15226 org=Chlamydomonas.reinhardtii.CC-4532	80.7459	73.722	77.644	81.4175	81.6388	81.2724	99.8984	72.7877	64.6582	91.5915	69.5714	65.8801	1.04547	0.954528	0.976276	1.02372	1.05703	1.05229	1.29345	0.942431	0.837173	1.15165	0.900788	0.852994
Cre03.g150050		2	Cre03.g150050_4532.1.p	Cre03.g150050_4532.1.p	pacid=52508638 transcript=Cre03.g150050_4532.1 locus=Cre03.g150050_4532 ID=Cre03.g150050_4532.1.v6.1 annot-version=v6.1 assoLoc=4532_03_15236 org=Chlamydomonas.reinhardtii.CC-4532	274.499	279.214	312.928	368.568	243.152	253.313	275.899	245.393	216.512	269.761	244.492	208.116	0.991485	1.00852	0.918356	1.08164	0.87826	0.914961	0.996542	0.886354	0.782037	0.791673	0.8831	0.751711
Cre03.g150200		4	Cre03.g150200_4532.1.p	Cre03.g150200_4532.1.p	pacid=52509831 transcript=Cre03.g150200_4532.1 locus=Cre03.g150200_4532 ID=Cre03.g150200_4532.1.v6.1 annot-version=v6.1 assoLoc=4532_03_15250 org=Chlamydomonas.reinhardtii.CC-4532	280.603	285.774	209.114	312.945	174.924	161.114	308.845	200.385	287.582	197.964	270.774	271.342	0.99087	1.00913	0.801113	1.19889	0.617695	0.568928	1.0906	0.707603	1.01551	0.758397	0.956162	0.958167
Cre03.g150300		3	Cre03.g150300_4532.1.p	Cre03.g150300_4532.1.p	pacid=52510618 transcript=Cre03.g150300_4532.1 locus=Cre03.g150300_4532 ID=Cre03.g150300_4532.1.v6.1 annot-version=v6.1 assoLoc=4532_03_15260 org=Chlamydomonas.reinhardtii.CC-4532	238.167	245.93	231.43	263.123	221.49	218.545	303.427	268.464	238.198	249.984	234.776	249.57	0.983964	1.01604	0.935916	1.06408	0.915065	0.902898	1.25358	1.10913	0.984092	1.01095	0.969954	1.03107
Cre03.g150500		4	Cre03.g150500_4532.1.p	Cre03.g150500_4532.1.p	pacid=52509928 transcript=Cre03.g150500_4532.1 locus=Cre03.g150500_4532 ID=Cre03.g150500_4532.1.v6.1 annot-version=v6.1 assoLoc=4532_03_15280 org=Chlamydomonas.reinhardtii.CC-4532	159.48	169.169	158.546	171.529	150.773	111.915	147.903	132.122	149.597	178.588	129.852	139.985	0.970519	1.02948	0.960667	1.03933	0.917532	0.681061	0.900067	0.804031	0.910376	1.08211	0.790217	0.851881
Cre03.g150650		2	Cre03.g150650_4532.1.p	Cre03.g150650_4532.1.p	pacid=52509131 transcript=Cre03.g150650_4532.1 locus=Cre03.g150650_4532 ID=Cre03.g150650_4532.1.v6.1 annot-version=v6.1 assoLoc=4532_03_15295 org=Chlamydomonas.reinhardtii.CC-4532	132.182	160.003	139.636	151.252	85.066	96.6587	121.748	123.023	156.87	153.019	142.198	121.888	0.904783	1.09522	0.960067	1.03993	0.582275	0.661627	0.833362	0.84209	1.07377	1.05208	0.973342	0.834321
Cre03.g150700		8	Cre03.g150700_4532.1.p	Cre03.g150700_4532.1.p	pacid=52510864 transcript=Cre03.g150700_4532.1 locus=Cre03.g150700_4532 ID=Cre03.g150700_4532.1.v6.1 annot-version=v6.1 assoLoc=4532_03_15300 org=Chlamydomonas.reinhardtii.CC-4532	188.71	191.059	174.424	199.325	163.813	177.771	157.241	151.802	164.166	190.114	164.457	152.205	0.993815	1.00619	0.933375	1.06662	0.862698	0.936206	0.828088	0.799444	0.864557	1.01734	0.86609	0.801566
Cre03.g150850		3	Cre03.g150850_4532.1.p	Cre03.g150850_4532.1.p	pacid=52510362 transcript=Cre03.g150850_4532.1 locus=Cre03.g150850_4532 ID=Cre03.g150850_4532.1.v6.1 annot-version=v6.1 assoLoc=4532_03_15335 org=Chlamydomonas.reinhardtii.CC-4532	86.4175	98.107	88.6142	100.095	28.4864	36.5649	41.0801	48.046	43.4397	51.3176	35.0385	42.1618	0.936651	1.06335	0.939161	1.06084	0.308755	0.396315	0.445254	0.520755	0.470829	0.54388	0.379771	0.456978
Cre03.g151000		3	Cre03.g151000_4532.1.p	Cre03.g151000_4532.1.p	pacid=52509778 transcript=Cre03.g151000_4532.1 locus=Cre03.g151000_4532 ID=Cre03.g151000_4532.1.v6.1 annot-version=v6.1 assoLoc=4532_03_15355 org=Chlamydomonas.reinhardtii.CC-4532	269.162	232.298	241.745	237.875	174.591	183.009	213.825	240.547	248.175	258.253	243.535	250.536	1.07351	0.926487	1.00807	0.991931	0.696331	0.729905	0.85281	0.959387	0.98981	1.07691	0.971304	0.999226
Cre03.g151100		3	Cre03.g151100_4532.1.p	Cre03.g151100_4532.1.p	pacid=52510030 transcript=Cre03.g151100_4532.1 locus=Cre03.g151100_4532 ID=Cre03.g151100_4532.1.v6.1 annot-version=v6.1 assoLoc=4532_03_15366 org=Chlamydomonas.reinhardtii.CC-4532	155.827	153.98	145.346	145.366	93.5431	119.198	174.845	183	163.678	141.555	193.509	173.784	1.00596	0.994038	0.999931	1.00007	0.60388	0.769498	1.12873	1.18138	1.05664	0.97385	1.24922	1.12189
Cre03.g151250		2	Cre03.g151250_4532.1.p	Cre03.g151250_4532.1.p	pacid=52509929 transcript=Cre03.g151250_4532.1 locus=Cre03.g151250_4532 ID=Cre03.g151250_4532.1.v6.1 annot-version=v6.1 assoLoc=4532_03_15381 org=Chlamydomonas.reinhardtii.CC-4532	79.4076	81.6986	80.2396	83.4007	86.6432	74.9089	72.7009	79.6564	71.3106	76.0947	99.0782	84.9499	0.98578	1.01422	0.980683	1.01932	1.0756	0.929932	0.902521	0.988868	0.885262	0.930024	1.22997	1.05458
Cre03.g151400		2	Cre03.g151400_4532.1.p	Cre03.g151400_4532.1.p	pacid=52511076 transcript=Cre03.g151400_4532.1 locus=Cre03.g151400_4532 ID=Cre03.g151400_4532.1.v6.1 annot-version=v6.1 assoLoc=4532_03_15395 org=Chlamydomonas.reinhardtii.CC-4532	119.33	112.524	109.78	143.219	172.86	272.632	169.446	101.535	117.536	89.9674	139.494	107.003	1.02935	0.970645	0.86783	1.13217	1.49111	2.35176	1.46166	0.875853	1.01388	0.711208	1.20329	0.923021
Cre03.g151450		4	Cre03.g151450_4532.1.p	Cre03.g151450_4532.1.p	pacid=52510935 transcript=Cre03.g151450_4532.1 locus=Cre03.g151450_4532 ID=Cre03.g151450_4532.1.v6.1 annot-version=v6.1 assoLoc=4532_03_15401 org=Chlamydomonas.reinhardtii.CC-4532	452.219	433.273	445.201	285.036	41.7072	61.3767	68.2453	49.5092	34.8393	299.832	52.1543	86.8384	1.0214	0.978604	1.21933	0.780667	0.0942012	0.138627	0.154141	0.111823	0.0786891	0.821191	0.117797	0.196136
Cre03.g151500		4	Cre03.g151500_4532.1.p	Cre03.g151500_4532.1.p	pacid=52511394 transcript=Cre03.g151500_4532.1 locus=Cre03.g151500_4532 ID=Cre03.g151500_4532.1.v6.1 annot-version=v6.1 assoLoc=4532_03_15406 org=Chlamydomonas.reinhardtii.CC-4532	254.218	208.895	229.572	219.67	351.9	287.433	265.842	265.426	294.265	121.86	300.213	289.543	1.09787	0.902134	1.02204	0.977958	1.51972	1.24131	1.14807	1.14627	1.27081	0.542514	1.2965	1.25042
Cre03.g151700		5	Cre03.g151700_4532.1.p	Cre03.g151700_4532.1.p	pacid=52508575 transcript=Cre03.g151700_4532.1 locus=Cre03.g151700_4532 ID=Cre03.g151700_4532.1.v6.1 annot-version=v6.1 assoLoc=4532_03_15425 org=Chlamydomonas.reinhardtii.CC-4532	445.504	481.991	491.891	519.34	581.287	754.191	544.55	577.966	437.738	526.51	455.25	438.971	0.960661	1.03934	0.972856	1.02714	1.25346	1.6263	1.17424	1.24629	0.943915	1.04132	0.981676	0.946573
Cre03.g151800		2	Cre03.g151800_4532.1.p	Cre03.g151800_4532.1.p	pacid=52508842 transcript=Cre03.g151800_4532.1 locus=Cre03.g151800_4532 ID=Cre03.g151800_4532.1.v6.1 annot-version=v6.1 assoLoc=4532_03_15436 org=Chlamydomonas.reinhardtii.CC-4532	34.3662	38.9589	29.9814	33.665	64.5388	59.7122	45.1809	48.8031	42.7243	29.8273	42.7416	45.738	0.937365	1.06263	0.942124	1.05788	1.76035	1.6287	1.23234	1.33114	1.16534	0.937282	1.16581	1.24754
Cre03.g152100		2	Cre03.g152100_4532.1.p	Cre03.g152100_4532.1.p	pacid=52510479 transcript=Cre03.g152100_4532.1 locus=Cre03.g152100_4532 ID=Cre03.g152100_4532.1.v6.1 annot-version=v6.1 assoLoc=4532_03_15466 org=Chlamydomonas.reinhardtii.CC-4532	73.4035	67.9128	83.1746	72.5711	59.3788	72.6313	68.337	63.1651	63.9917	84.4872	81.7104	60.716	1.03885	0.961146	1.06808	0.931918	0.840367	1.02793	0.96715	0.893953	0.905652	1.08494	1.15642	0.859292
Cre03.g152150		7	Cre03.g152150_4532.2.p	Cre03.g152150_4532.2.p	pacid=52510140 transcript=Cre03.g152150_4532.2 locus=Cre03.g152150_4532 ID=Cre03.g152150_4532.2.v6.1 annot-version=v6.1 assoLoc=4532_03_15471 org=Chlamydomonas.reinhardtii.CC-4532	410.535	420.264	490.066	463.794	482.848	326.839	410.779	465.758	431.685	416.094	465.085	426.438	0.98829	1.01171	1.02754	0.972457	1.16237	0.786806	0.988877	1.12123	1.0392	0.872442	1.11961	1.02657
Cre03.g152450		3	Cre03.g152450_4532.1.p	Cre03.g152450_4532.1.p	pacid=52509558 transcript=Cre03.g152450_4532.1 locus=Cre03.g152450_4532 ID=Cre03.g152450_4532.1.v6.1 annot-version=v6.1 assoLoc=4532_03_15510 org=Chlamydomonas.reinhardtii.CC-4532	99.5727	106.487	91.6224	93.709	100.801	66.0991	127.369	117.479	132.705	132.976	137.314	119.848	0.966445	1.03355	0.988741	1.01126	0.978367	0.641553	1.23623	1.14024	1.28802	1.43501	1.33276	1.16324
Cre03.g152850		7	Cre03.g152850_4532.1.p	Cre03.g152850_4532.1.p	pacid=52509750 transcript=Cre03.g152850_4532.1 locus=Cre03.g152850_4532 ID=Cre03.g152850_4532.1.v6.1 annot-version=v6.1 assoLoc=4532_03_15555 org=Chlamydomonas.reinhardtii.CC-4532	962.558	861.542	726.976	948.189	944.518	479.139	1218.77	862.418	871.755	1137.97	794.258	685.687	1.05538	0.944621	0.867946	1.13205	1.0356	0.525343	1.3363	0.945582	0.955819	1.35864	0.870849	0.751809
Cre03.g152900		2	Cre03.g152900_4532.1.p	Cre03.g152900_4532.1.p	pacid=52509311 transcript=Cre03.g152900_4532.1 locus=Cre03.g152900_4532 ID=Cre03.g152900_4532.1.v6.1 annot-version=v6.1 assoLoc=4532_03_15561 org=Chlamydomonas.reinhardtii.CC-4532	51.2693	53.0681	60.2597	57.7395	70.0019	51.8338	62.7304	59.0604	55.8216	38.5024	53.3085	59.2135	0.98276	1.01724	1.02136	0.978642	1.34184	0.99358	1.20245	1.1321	1.07002	0.652587	1.02185	1.13504
Cre03.g152950		2	Cre03.g152950_4532.1.p	Cre03.g152950_4532.1.p	pacid=52510995 transcript=Cre03.g152950_4532.1 locus=Cre03.g152950_4532 ID=Cre03.g152950_4532.1.v6.1 annot-version=v6.1 assoLoc=4532_03_15566 org=Chlamydomonas.reinhardtii.CC-4532	63.6617	81.8117	73.4846	72.1191	45.4108	38.9114	88.793	68.767	92.9046	98.7865	113.643	89.8158	0.875235	1.12477	1.00938	0.990622	0.624318	0.534962	1.22075	0.945424	1.27727	1.35692	1.56239	1.23481
Cre03.g153700		3	Cre03.g153700_4532.1.p	Cre03.g153700_4532.1.p	pacid=52509175 transcript=Cre03.g153700_4532.1 locus=Cre03.g153700_4532 ID=Cre03.g153700_4532.1.v6.1 annot-version=v6.1 assoLoc=4532_03_15651 org=Chlamydomonas.reinhardtii.CC-4532	116.508	112.534	106.417	104.109	120.496	91.8494	81.1661	110.297	119.945	110.324	141.567	155.224	1.01735	0.982649	1.01096	0.989037	1.05217	0.802031	0.708744	0.963116	1.04736	1.04808	1.23617	1.35542
Cre03.g154150		3	Cre03.g154150_4532.1.p	Cre03.g154150_4532.1.p	pacid=52508750 transcript=Cre03.g154150_4532.1 locus=Cre03.g154150_4532 ID=Cre03.g154150_4532.1.v6.1 annot-version=v6.1 assoLoc=4532_03_15706 org=Chlamydomonas.reinhardtii.CC-4532	135.148	123.342	116.027	139.063	89.149	64.6962	112.417	111.617	130.888	117.973	120.54	144.063	1.04567	0.954327	0.909695	1.09031	0.689767	0.50057	0.869798	0.863608	1.01271	0.924952	0.932647	1.11465
Cre03.g154250		4	Cre03.g154250_4532.1.p	Cre03.g154250_4532.1.p	pacid=52510785 transcript=Cre03.g154250_4532.1 locus=Cre03.g154250_4532 ID=Cre03.g154250_4532.1.v6.1 annot-version=v6.1 assoLoc=4532_03_15715 org=Chlamydomonas.reinhardtii.CC-4532	187.05	177.679	210.096	186.719	267.59	192.761	149.861	163.748	158.677	161.927	205.669	150.598	1.02569	0.974307	1.05891	0.941088	1.46734	1.05701	0.821766	0.897916	0.870109	0.816133	1.12779	0.825808
Cre03.g154425		5	Cre03.g154425_4532.1.p	Cre03.g154425_4532.1.p	pacid=52508975 transcript=Cre03.g154425_4532.1 locus=Cre03.g154425_4532 ID=Cre03.g154425_4532.1.v6.1 annot-version=v6.1 assoLoc=4532_03_15736 org=Chlamydomonas.reinhardtii.CC-4532	376.289	386.62	388.493	448.42	256.16	274.199	693.537	733.565	360.216	644.109	345.013	353.727	0.986458	1.01354	0.928395	1.0716	0.671535	0.718825	1.81814	1.92307	0.944322	1.53925	0.904467	0.927311
Cre03.g154550	PCR1	3	Cre03.g154550_4532.1.p	Cre03.g154550_4532.1.p	pacid=52509287 transcript=Cre03.g154550_4532.1 locus=Cre03.g154550_4532 ID=Cre03.g154550_4532.1.v6.1 annot-version=v6.1 assoLoc=4532_03_15746 org=Chlamydomonas.reinhardtii.CC-4532	381.819	421.24	368.592	375.976	322.539	198.091	366.054	389.09	473.173	374.218	492.923	481.375	0.950911	1.04909	0.990083	1.00992	0.803276	0.493341	0.911649	0.96902	1.17843	1.00519	1.22761	1.19885
Cre03.g154950		8	Cre03.g154950_4532.1.p	Cre03.g154950_4532.1.p	pacid=52508885 transcript=Cre03.g154950_4532.1 locus=Cre03.g154950_4532 ID=Cre03.g154950_4532.1.v6.1 annot-version=v6.1 assoLoc=4532_03_15785 org=Chlamydomonas.reinhardtii.CC-4532	538.878	619.301	471.656	593.459	674.89	683.212	509.885	482.185	492.473	393.051	691.576	468.991	0.930561	1.06944	0.885643	1.11436	1.16543	1.1798	0.880494	0.832661	0.850426	0.738044	1.19425	0.809877
Cre03.g155001	ISA1/STA7	8	Cre03.g155001_4532.1.p	Cre03.g155001_4532.1.p	pacid=52510517 transcript=Cre03.g155001_4532.1 locus=Cre03.g155001_4532 ID=Cre03.g155001_4532.1.v6.1 annot-version=v6.1 assoLoc=4532_03_15791 org=Chlamydomonas.reinhardtii.CC-4532	243.072	251.023	247.702	248.044	294.921	205.631	198.051	224.526	217.067	212.384	176.535	198.229	0.983908	1.01609	0.99931	1.00069	1.19378	0.832354	0.801672	0.908837	0.878645	0.856826	0.714579	0.802392
Cre03.g155051		7	Cre03.g155051_4532.1.p	Cre03.g155051_4532.1.p	pacid=52511161 transcript=Cre03.g155051_4532.1 locus=Cre03.g155051_4532 ID=Cre03.g155051_4532.1.v6.1 annot-version=v6.1 assoLoc=4532_03_15796 org=Chlamydomonas.reinhardtii.CC-4532	629.109	687.769	627.822	697.194	582.859	748.297	705.586	493.215	492.503	692.349	564.425	469.406	0.955455	1.04454	0.947644	1.05236	0.885213	1.13647	1.0716	0.749067	0.747986	1.04504	0.857217	0.712907
Cre03.g155100		3	Cre03.g155100_4532.1.p	Cre03.g155100_4532.1.p	pacid=52508939 transcript=Cre03.g155100_4532.1 locus=Cre03.g155100_4532 ID=Cre03.g155100_4532.1.v6.1 annot-version=v6.1 assoLoc=4532_03_15801 org=Chlamydomonas.reinhardtii.CC-4532	210.51	258.819	139.829	305.177	46.209	57.7208	276.686	62.0587	74.7182	1011.98	77.5526	108.302	0.897068	1.10293	0.628436	1.37156	0.196915	0.245972	1.17907	0.264457	0.318404	4.54816	0.330483	0.461518
Cre03.g155200		3	Cre03.g155200_4532.1.p	Cre03.g155200_4532.1.p	pacid=52508642 transcript=Cre03.g155200_4532.1 locus=Cre03.g155200_4532 ID=Cre03.g155200_4532.1.v6.1 annot-version=v6.1 assoLoc=4532_03_15810 org=Chlamydomonas.reinhardtii.CC-4532	91.9548	97.396	95.2346	87.1638	82.1814	78.3754	77.8074	75.0963	96.4263	89.1867	64.7089	90.269	0.971264	1.02874	1.04425	0.955752	0.868033	0.827833	0.821833	0.793198	1.01849	0.977933	0.683482	0.953458
Cre03.g155300		4	Cre03.g155300_4532.1.p	Cre03.g155300_4532.1.p	pacid=52509110 transcript=Cre03.g155300_4532.1 locus=Cre03.g155300_4532 ID=Cre03.g155300_4532.1.v6.1 annot-version=v6.1 assoLoc=4532_03_15821 org=Chlamydomonas.reinhardtii.CC-4532	207.667	197.928	230.234	257.636	246.152	372.576	207.657	199.193	174.983	282.032	142.575	148.932	1.02401	0.975988	0.943833	1.05617	1.21378	1.83718	1.02396	0.982226	0.862846	1.15618	0.703041	0.734388
Cre03.g155650		3	Cre03.g155650_4532.1.p	Cre03.g155650_4532.1.p	pacid=52510933 transcript=Cre03.g155650_4532.1 locus=Cre03.g155650_4532 ID=Cre03.g155650_4532.1.v6.1 annot-version=v6.1 assoLoc=4532_03_15865 org=Chlamydomonas.reinhardtii.CC-4532	114.781	153.008	127.166	172.895	151.784	138.305	127.784	128.538	131.69	133.811	95.142	143.423	0.85725	1.14275	0.847601	1.1524	1.13361	1.03294	0.954363	0.959995	0.983536	0.891892	0.710574	1.07116
Cre03.g155750		5	Cre03.g155750_4532.1.p	Cre03.g155750_4532.1.p	pacid=52511447 transcript=Cre03.g155750_4532.1 locus=Cre03.g155750_4532 ID=Cre03.g155750_4532.1.v6.1 annot-version=v6.1 assoLoc=4532_03_15876 org=Chlamydomonas.reinhardtii.CC-4532	368.244	465.16	391.809	392.606	539.355	412.076	391.378	461.596	342.773	291.137	390.658	379.695	0.883711	1.11629	0.998984	1.00102	1.29434	0.988899	0.939228	1.10774	0.822585	0.742304	0.9375	0.911191
Cre03.g155850		5	Cre03.g155850_4532.1.p	Cre03.g155850_4532.1.p	pacid=52511365 transcript=Cre03.g155850_4532.1 locus=Cre03.g155850_4532 ID=Cre03.g155850_4532.1.v6.1 annot-version=v6.1 assoLoc=4532_03_15885 org=Chlamydomonas.reinhardtii.CC-4532	534.126	479.949	550.666	432.322	310.529	416.488	437.949	535.259	450.371	577.68	473.947	442.894	1.05343	0.946575	1.12039	0.879608	0.612438	0.821415	0.863741	1.05566	0.88824	1.17536	0.934738	0.873494
Cre03.g156050		5	Cre03.g156050_4532.1.p	Cre03.g156050_4532.1.p	pacid=52510162 transcript=Cre03.g156050_4532.1 locus=Cre03.g156050_4532 ID=Cre03.g156050_4532.1.v6.1 annot-version=v6.1 assoLoc=4532_03_15910 org=Chlamydomonas.reinhardtii.CC-4532	195.781	178.419	233.297	217.692	262.051	455.179	275.215	308.838	306.742	242.994	261.739	261.988	1.0464	0.953602	1.0346	0.965398	1.40059	2.43281	1.47095	1.65066	1.63945	1.0776	1.39893	1.40026
Cre03.g156100		7	Cre03.g156100_4532.1.p	Cre03.g156100_4532.1.p	pacid=52509512 transcript=Cre03.g156100_4532.1 locus=Cre03.g156100_4532 ID=Cre03.g156100_4532.1.v6.1 annot-version=v6.1 assoLoc=4532_03_15915 org=Chlamydomonas.reinhardtii.CC-4532	499.001	516.338	496.9	490.109	508.012	384.883	538.091	486.518	570.867	587.764	556.205	534.026	0.982925	1.01708	1.00688	0.99312	1.00067	0.758137	1.05992	0.958336	1.12449	1.191	1.0956	1.05192
Cre03.g156150		4	Cre03.g156150_4532.1.p	Cre03.g156150_4532.1.p	pacid=52510040 transcript=Cre03.g156150_4532.1 locus=Cre03.g156150_4532 ID=Cre03.g156150_4532.1.v6.1 annot-version=v6.1 assoLoc=4532_03_15921 org=Chlamydomonas.reinhardtii.CC-4532	180.854	156.421	222.627	165.347	282.046	240.716	223.704	246.603	173.077	230.727	254.625	192.57	1.07244	0.927558	1.14764	0.852361	1.6725	1.42742	1.32654	1.46233	1.02633	1.18939	1.5099	1.14192
Cre03.g156200		2	Cre03.g156200_4532.1.p	Cre03.g156200_4532.1.p	pacid=52510731 transcript=Cre03.g156200_4532.1 locus=Cre03.g156200_4532 ID=Cre03.g156200_4532.1.v6.1 annot-version=v6.1 assoLoc=4532_03_15926 org=Chlamydomonas.reinhardtii.CC-4532	92.8322	79.3723	93.1517	110.371	49.9749	75.7345	82.3645	69.452	118.139	46.6223	95.6716	97.6425	1.07816	0.921838	0.915394	1.08461	0.580413	0.879588	0.956589	0.806622	1.37208	0.458153	1.11114	1.13403
Cre03.g156250		3	Cre03.g156250_4532.1.p	Cre03.g156250_4532.1.p	pacid=52510958 transcript=Cre03.g156250_4532.1 locus=Cre03.g156250_4532 ID=Cre03.g156250_4532.1.v6.1 annot-version=v6.1 assoLoc=4532_03_15930 org=Chlamydomonas.reinhardtii.CC-4532	341.24	337.171	357.415	342.186	315.387	543.564	355.8	314.737	303.012	318.646	338.357	305.326	1.006	0.994002	1.02177	0.978232	0.929782	1.60246	1.04892	0.927865	0.893299	0.910936	0.997499	0.900121
Cre03.g156300		2	Cre03.g156300_4532.1.p	Cre03.g156300_4532.1.p	pacid=52509590 transcript=Cre03.g156300_4532.1 locus=Cre03.g156300_4532 ID=Cre03.g156300_4532.1.v6.1 annot-version=v6.1 assoLoc=4532_03_15936 org=Chlamydomonas.reinhardtii.CC-4532	74.6047	77.5609	70.9663	89.5492	110.706	141.432	131.705	91.381	72.7001	80.305	83.9234	102.713	0.980572	1.01943	0.88423	1.11577	1.45507	1.85892	1.73107	1.20107	0.955539	1.00059	1.10305	1.35002
Cre03.g156350		2	Cre03.g156350_4532.1.p	Cre03.g156350_4532.1.p	pacid=52511071 transcript=Cre03.g156350_4532.1 locus=Cre03.g156350_4532 ID=Cre03.g156350_4532.1.v6.1 annot-version=v6.1 assoLoc=4532_03_15941 org=Chlamydomonas.reinhardtii.CC-4532	47.7125	47.3893	63.0835	52.4653	48.6572	42.0506	46.0265	47.0053	47.176	46.0658	33.4049	40.6752	1.0034	0.996602	1.09189	0.908106	1.02327	0.884328	0.967942	0.988526	0.992116	0.797339	0.702508	0.855403
Cre03.g156600		5	Cre03.g156600_4532.1.p	Cre03.g156600_4532.1.p	pacid=52510722 transcript=Cre03.g156600_4532.1 locus=Cre03.g156600_4532 ID=Cre03.g156600_4532.1.v6.1 annot-version=v6.1 assoLoc=4532_03_15965 org=Chlamydomonas.reinhardtii.CC-4532	346.241	331.036	362.669	280.638	300.808	518.086	411.364	505.332	491.1	306.692	381.232	521.892	1.02245	0.97755	1.12751	0.872485	0.888286	1.52991	1.21476	1.49225	1.45022	0.953486	1.12578	1.54115
Cre03.g156700		7	Cre03.g156700_4532.1.p	Cre03.g156700_4532.1.p	pacid=52510293 transcript=Cre03.g156700_4532.1 locus=Cre03.g156700_4532 ID=Cre03.g156700_4532.1.v6.1 annot-version=v6.1 assoLoc=4532_03_15976 org=Chlamydomonas.reinhardtii.CC-4532	362.608	382.862	369.03	385.365	324.202	210.275	339.694	402.642	393.193	317.408	418.109	456.195	0.972831	1.02717	0.978347	1.02165	0.869792	0.564141	0.911355	1.08024	1.05489	0.84149	1.12173	1.22391
Cre03.g156750	CCT5	10	Cre03.g156750_4532.1.p	Cre03.g156750_4532.1.p	pacid=52511012 transcript=Cre03.g156750_4532.1 locus=Cre03.g156750_4532 ID=Cre03.g156750_4532.1.v6.1 annot-version=v6.1 assoLoc=4532_03_15981 org=Chlamydomonas.reinhardtii.CC-4532	597.445	655.1	587.69	594.63	703.11	597.861	623.138	521.435	585.285	649.87	518.25	502.632	0.95397	1.04603	0.99413	1.00587	1.12269	0.954634	0.994995	0.832601	0.934553	1.09931	0.827515	0.802577
Cre03.g156800		4	Cre03.g156800_4532.1.p	Cre03.g156800_4532.1.p	pacid=52511247 transcript=Cre03.g156800_4532.1 locus=Cre03.g156800_4532 ID=Cre03.g156800_4532.1.v6.1 annot-version=v6.1 assoLoc=4532_03_15985 org=Chlamydomonas.reinhardtii.CC-4532	150.925	150.828	151.249	150.716	133.263	136.028	176.852	175.49	168.81	183.635	164.788	179.488	1.00032	0.999679	1.00177	0.998235	0.883259	0.901585	1.17216	1.16314	1.11886	1.21627	1.0922	1.18964
Cre03.g156900	LHCBM5	21	Cre03.g156900_4532.1.p	Cre03.g156900_4532.1.p	pacid=52509099 transcript=Cre03.g156900_4532.1 locus=Cre03.g156900_4532 ID=Cre03.g156900_4532.1.v6.1 annot-version=v6.1 assoLoc=4532_03_15995 org=Chlamydomonas.reinhardtii.CC-4532	1727.39	1517.67	1843.25	1774.69	2235.4	1658.35	1719.06	1841.89	1811.91	2277.22	1549.69	1547.96	1.06463	0.935373	1.01895	0.98105	1.37772	1.02208	1.05949	1.1352	1.11672	1.25885	0.955107	0.954041
Cre03.g157000		3	Cre03.g157000_4532.1.p	Cre03.g157000_4532.1.p	pacid=52509202 transcript=Cre03.g157000_4532.1 locus=Cre03.g157000_4532 ID=Cre03.g157000_4532.1.v6.1 annot-version=v6.1 assoLoc=4532_03_16005 org=Chlamydomonas.reinhardtii.CC-4532	174.57	179.921	160.659	170.591	195.459	179.71	220.805	180.859	160.96	157.726	176.132	184.572	0.984905	1.01509	0.970017	1.02998	1.10276	1.0139	1.24576	1.02039	0.908119	0.952308	0.993718	1.04134
Cre03.g157300		4	Cre03.g157300_4532.1.p	Cre03.g157300_4532.1.p	pacid=52510453 transcript=Cre03.g157300_4532.1 locus=Cre03.g157300_4532 ID=Cre03.g157300_4532.1.v6.1 annot-version=v6.1 assoLoc=4532_03_16036 org=Chlamydomonas.reinhardtii.CC-4532	240.215	236.587	236.03	235.612	310.095	300.071	279.277	271.597	280.903	261.907	257.308	271.222	1.00761	0.992391	1.00089	0.999114	1.30073	1.25868	1.17146	1.13924	1.17828	1.11062	1.07931	1.13767
Cre03.g157350		2	Cre03.g157350_4532.1.p	Cre03.g157350_4532.1.p	pacid=52510851 transcript=Cre03.g157350_4532.1 locus=Cre03.g157350_4532 ID=Cre03.g157350_4532.1.v6.1 annot-version=v6.1 assoLoc=4532_03_16040 org=Chlamydomonas.reinhardtii.CC-4532	148.738	160.446	145.082	157.395	84.7639	95.2281	50.2178	45.3149	96.6593	117.847	85.2931	87.0406	0.962133	1.03787	0.959293	1.04071	0.548307	0.615996	0.324841	0.293126	0.625254	0.779213	0.55173	0.563034
Cre03.g157700	COX5C	4	Cre03.g157700_4532.1.p	Cre03.g157700_4532.1.p	pacid=52508858 transcript=Cre03.g157700_4532.1 locus=Cre03.g157700_4532 ID=Cre03.g157700_4532.1.v6.1 annot-version=v6.1 assoLoc=4532_03_16090 org=Chlamydomonas.reinhardtii.CC-4532	106.75	121.295	123.623	146.227	98.9221	100.636	127.439	129.592	60.319	112.274	77.9151	128.372	0.936219	1.06378	0.916235	1.08377	0.867566	0.882598	1.11767	1.13655	0.52901	0.832122	0.683331	1.12585
Cre03.g157751		6	Cre03.g157751_4532.1.p	Cre03.g157751_4532.1.p	pacid=52510757 transcript=Cre03.g157751_4532.1 locus=Cre03.g157751_4532 ID=Cre03.g157751_4532.1.v6.1 annot-version=v6.1 assoLoc=4532_03_16101 org=Chlamydomonas.reinhardtii.CC-4532	947.04	841.23	882.068	1082.17	709.402	525.155	271.346	559.333	901.005	493.005	455.058	724.789	1.05917	0.940831	0.898127	1.10187	0.793395	0.587333	0.303473	0.625558	1.00768	0.501981	0.508937	0.810604
Cre03.g157900		4	Cre03.g157900_4532.1.p	Cre03.g157900_4532.1.p	pacid=52510396 transcript=Cre03.g157900_4532.1 locus=Cre03.g157900_4532 ID=Cre03.g157900_4532.1.v6.1 annot-version=v6.1 assoLoc=4532_03_16111 org=Chlamydomonas.reinhardtii.CC-4532	185.785	184.804	119.457	206.983	69.0464	85.6266	495.273	339.439	68.404	565.806	69.9689	92.198	1.00265	0.997353	0.731877	1.26812	0.372631	0.462111	2.6729	1.83189	0.369164	3.46652	0.377609	0.497575
Cre03.g158000	GSA1	13	Cre03.g158000_4532.1.p	Cre03.g158000_4532.1.p	pacid=52510222 transcript=Cre03.g158000_4532.1 locus=Cre03.g158000_4532 ID=Cre03.g158000_4532.1.v6.1 annot-version=v6.1 assoLoc=4532_03_16121 org=Chlamydomonas.reinhardtii.CC-4532	1217.5	1086.51	1222.62	835.218	861.783	1068.75	1223.17	1408.46	1214.58	1378.43	1091.62	1383.71	1.05685	0.943147	1.18826	0.811743	0.748072	0.92773	1.06177	1.22262	1.05432	1.33969	0.947583	1.20113
Cre03.g158050		5	Cre03.g158050_4532.1.p	Cre03.g158050_4532.1.p	pacid=52508861 transcript=Cre03.g158050_4532.1 locus=Cre03.g158050_4532 ID=Cre03.g158050_4532.1.v6.1 annot-version=v6.1 assoLoc=4532_03_16125 org=Chlamydomonas.reinhardtii.CC-4532	178.751	176.385	186.44	175.114	78.6832	97.6264	96.744	110.499	135.55	132.919	131.965	132.273	1.00666	0.993338	1.03133	0.968674	0.443116	0.549797	0.544828	0.622291	0.76337	0.735265	0.74318	0.744915
[truncated: 4,021 more rows]

## Sheet: DatasetS6_OneHitWonders
						Summed S/N, Column Normalized												Fold-difference from WT
[truncated: 1,895 more rows]
